# Supplementary material for: Genetic liability to critically ill COVID-19 increased risk of HER2-positive breast cancer through the immune pathway: A Mendelian randomization study
Source: Medicine (Baltimore). 2025 May 9;104(19):e42372. doi: 10.1097/MD.0000000000042372 (PMC12074039; doi:10.1097/MD.0000000000042372)
Supplement: Supplementary file 1 [file medi-104-e42372-s001.xlsx]

## Sheet: Table S1
Table S1. SNPs associated with COVID-19 chosen as IVs.
Exposure	SNP	effect_allele.exposure	other_allele.exposure	beta.exposure	eaf.exposure	se.exposure	pval.exposure	R2	f	meanf
SARS-CoV-2 infection	rs10774673	T	C	0.028916	0.6754	0.0048301	2.14e-09	1.45e-05	35.8397	96.4106
SARS-CoV-2 infection	rs1123573	G	A	-0.026386	0.3789	0.0047693	3.16e-08	1.24e-05	30.6082	96.4106
SARS-CoV-2 infection	rs11264339	T	C	-0.035023	0.4947	0.0045618	1.62e-14	2.38e-05	58.9432	96.4106
SARS-CoV-2 infection	rs12610495	G	A	0.049515	0.3032	0.0050773	1.8e-22	3.84e-05	95.1059	96.4106
SARS-CoV-2 infection	rs2260685	C	T	0.033425	0.4744	0.0046886	1.01e-12	2.05e-05	50.8225	96.4106
SARS-CoV-2 infection	rs2290859	T	C	-0.050838	0.351	0.0048604	1.32e-25	4.42e-05	109.404	96.4106
SARS-CoV-2 infection	rs2834158	C	T	-0.040547	0.6611	0.0048711	8.51e-17	2.8e-05	69.2888	96.4106
SARS-CoV-2 infection	rs35044562	G	A	0.12798	0.07761	0.0084762	1.64e-51	9.21e-05	227.972	96.4106
SARS-CoV-2 infection	rs676314	G	A	0.027577	0.3256	0.0048146	1.02e-08	1.33e-05	32.8075	96.4106
SARS-CoV-2 infection	rs679574	G	C	-0.036048	0.4469	0.0045957	4.37e-15	2.49e-05	61.526	96.4106
SARS-CoV-2 infection	rs7118388	G	A	0.026551	0.5057	0.0045331	4.71e-09	1.39e-05	34.3061	96.4106
SARS-CoV-2 infection	rs73062389	A	G	0.20044	0.05432	0.0098613	7.61e-92	0.000166882	413.143	96.4106
SARS-CoV-2 infection	rs9264740	T	C	-0.030474	0.7321	0.0052595	6.87e-09	1.36e-05	33.5714	96.4106
Hospitalized COVID-19	rs1123573	G	A	-0.068848	0.3773	0.010432	4.13e-11	0.00133761	43.5533	80.1007
Hospitalized COVID-19	rs117169628	A	G	0.10114	0.144	0.013651	1.27e-13	0.00168518	54.8896	80.1007
Hospitalized COVID-19	rs12585036	T	C	0.096736	0.2163	0.011638	9.39e-17	0.00212012	69.0864	80.1007
Hospitalized COVID-19	rs12610495	G	A	0.14828	0.3045	0.011043	4.21e-41	0.00551382	180.287	80.1007
Hospitalized COVID-19	rs139589338	G	A	0.20902	0.0191	0.03574	4.97e-09	0.00105069	34.2011	80.1007
Hospitalized COVID-19	rs149533170	A	G	0.28389	0.007769	0.051106	2.78e-08	0.000947998	30.8553	80.1007
Hospitalized COVID-19	rs1634761	T	C	-0.067678	0.4938	0.0094951	1.02e-12	0.00155984	50.8006	80.1007
Hospitalized COVID-19	rs17279437	A	G	-0.11372	0.1067	0.016819	1.37e-11	0.00140387	45.7137	80.1007
Hospitalized COVID-19	rs17412601	C	T	-0.068259	0.3513	0.010317	3.69e-11	0.00134429	43.771	80.1007
Hospitalized COVID-19	rs17885848	T	C	0.061114	0.3374	0.010877	1.93e-08	0.00096985	31.5672	80.1007
Hospitalized COVID-19	rs2102497	C	T	0.064371	0.7339	0.011743	4.21e-08	0.000923175	30.0466	80.1007
Hospitalized COVID-19	rs2326562	T	C	0.053141	0.3814	0.0097363	4.81e-08	0.000915244	29.7882	80.1007
Hospitalized COVID-19	rs2897075	T	C	0.058531	0.374	0.009857	2.88e-09	0.00108311	35.2578	80.1007
Hospitalized COVID-19	rs3014983	T	C	-0.069511	0.736	0.012003	6.99e-09	0.00103025	33.5352	80.1007
Hospitalized COVID-19	rs34712979	A	G	-0.064307	0.2499	0.011488	2.17e-08	0.000962658	31.3329	80.1007
Hospitalized COVID-19	rs35705950	T	G	-0.098933	0.1073	0.015532	1.9e-10	0.00124609	40.5696	80.1007
Hospitalized COVID-19	rs41264915	G	A	-0.14296	0.09699	0.015375	1.43e-20	0.0026516	86.4514	80.1007
Hospitalized COVID-19	rs41435745	C	G	0.21307	0.02906	0.035222	1.45e-09	0.00112406	36.5923	80.1007
Hospitalized COVID-19	rs4475253	G	A	0.058194	0.3241	0.010052	7.07e-09	0.0010296	33.5139	80.1007
Hospitalized COVID-19	rs45524632	A	C	0.22336	0.01944	0.034592	1.07e-10	0.00128046	41.6901	80.1007
Hospitalized COVID-19	rs4767025	T	C	0.07545	0.6762	0.010079	7.13e-14	0.00172028	56.0347	80.1007
Hospitalized COVID-19	rs5023077	C	T	-0.06608	0.491	0.0095148	3.79e-12	0.00148102	48.2296	80.1007
Hospitalized COVID-19	rs61078946	T	A	-0.089625	0.1112	0.016194	3.12e-08	0.000941031	30.6283	80.1007
Hospitalized COVID-19	rs61882275	A	G	-0.091959	0.3424	0.0099445	2.3e-20	0.00262268	85.5059	80.1007
Hospitalized COVID-19	rs676314	G	A	0.077962	0.3246	0.010055	8.95e-15	0.00184528	60.1139	80.1007
Hospitalized COVID-19	rs67959919	A	G	0.49158	0.07742	0.017513	2.36e-173	0.0236556	787.845	80.1007
Hospitalized COVID-19	rs78295726	T	C	0.073968	0.1543	0.013044	1.42e-08	0.00098787	32.1543	80.1007
Hospitalized COVID-19	rs9636867	G	A	0.12824	0.3357	0.010176	2.05e-36	0.00486004	158.806	80.1007
Critically ill COVID-19	rs10066378	C	T	0.11796	0.11796	0.021006	1.96e-08	0.000304498	31.5337	88.4369
Critically ill COVID-19	rs10850097	T	C	0.095247	0.095247	0.014916	1.71e-10	0.000393696	40.7746	88.4369
Critically ill COVID-19	rs11208559	G	C	0.10253	0.10253	0.017132	2.17e-09	0.000345835	35.816	88.4369
Critically ill COVID-19	rs1123573	G	A	-0.10621	-0.10621	0.0152	2.8e-12	0.000471382	48.8242	88.4369
Critically ill COVID-19	rs1128175	G	A	-0.1255	-0.1255	0.017115	2.25e-13	0.000519089	53.7682	88.4369
Critically ill COVID-19	rs11614702	A	G	0.10135	0.10135	0.01383	2.33e-13	0.000518456	53.7025	88.4369
Critically ill COVID-19	rs117169628	A	G	0.15749	0.15749	0.020078	4.36e-15	0.000593938	61.5257	88.4369
Critically ill COVID-19	rs12534422	T	C	0.085624	0.085624	0.015073	1.34e-08	0.000311595	32.2688	88.4369
Critically ill COVID-19	rs12585036	T	C	0.14143	0.14143	0.017239	2.32e-16	0.000649696	67.3055	88.4369
Critically ill COVID-19	rs12610495	G	A	0.24167	0.24167	0.016049	3.05e-51	0.00218541	226.747	88.4369
Critically ill COVID-19	rs12614007	A	G	0.094133	0.094133	0.016881	2.46e-08	0.000300255	31.0942	88.4369
Critically ill COVID-19	rs17279437	A	G	-0.17214	-0.17214	0.025124	7.29e-12	0.000453234	46.9437	88.4369
Critically ill COVID-19	rs17713054	A	G	0.75584	0.75584	0.026008	1.09e-185	0.00809191	844.573	88.4369
Critically ill COVID-19	rs17885848	T	C	0.090196	0.090196	0.015623	7.78e-09	0.00032184	33.3302	88.4369
Critically ill COVID-19	rs2236645	T	C	0.17941	0.17941	0.024951	6.46e-13	0.000499154	51.7022	88.4369
Critically ill COVID-19	rs2569703	G	C	-0.10827	-0.10827	0.014048	1.28e-14	0.000573419	59.399	88.4369
Critically ill COVID-19	rs28368148	G	C	0.44878	0.44878	0.065493	7.26e-12	0.00045333	46.9536	88.4369
Critically ill COVID-19	rs2897075	T	C	0.087987	0.087987	0.014375	9.32e-10	0.000361741	37.4639	88.4369
Critically ill COVID-19	rs343320	A	G	0.15423	0.15423	0.027508	2.06e-08	0.000303544	31.4348	88.4369
Critically ill COVID-19	rs34712979	A	G	-0.10951	-0.10951	0.01701	1.21e-10	0.000400183	41.4468	88.4369
Critically ill COVID-19	rs35705950	T	G	-0.1636	-0.1636	0.022785	6.95e-13	0.000497721	51.5537	88.4369
Critically ill COVID-19	rs41264915	G	A	-0.20626	-0.20626	0.022896	2.09e-19	0.000783257	81.1526	88.4369
Critically ill COVID-19	rs568035	T	C	0.14307	0.14307	0.025967	3.6e-08	0.00029313	30.356	88.4369
Critically ill COVID-19	rs60132559	T	C	0.091456	0.091456	0.015009	1.11e-09	0.000358508	37.1289	88.4369
Critically ill COVID-19	rs61882275	A	G	-0.12605	-0.12605	0.014659	8.08e-18	0.000713675	73.9382	88.4369
Critically ill COVID-19	rs9636867	G	A	0.18394	0.18394	0.015088	3.47e-34	0.00143351	148.621	88.4369

## Sheet: Table S2
Table S2.Characteristics of 731 immune cells included in the study.
ID	Trait	Panel	CatalogID	Trait_type
ebi-a-GCST90001391	IgD+ %B cell	B cell	GCST90001391	Relative count
ebi-a-GCST90001392	IgD+ CD38br AC	B cell	GCST90001392	Absolute count
ebi-a-GCST90001393	IgD+ CD38dim %B cell	B cell	GCST90001393	Relative count
ebi-a-GCST90001394	IgD+ CD38dim AC	B cell	GCST90001394	Absolute count
ebi-a-GCST90001395	IgD+ CD38- %B cell	B cell	GCST90001395	Relative count
ebi-a-GCST90001396	IgD+ CD38- AC	B cell	GCST90001396	Absolute count
ebi-a-GCST90001397	Unsw mem %B cell	B cell	GCST90001397	Relative count
ebi-a-GCST90001398	Unsw mem AC	B cell	GCST90001398	Absolute count
ebi-a-GCST90001399	IgD- CD27- %B cell	B cell	GCST90001399	Relative count
ebi-a-GCST90001400	IgD+ AC	B cell	GCST90001400	Absolute count
ebi-a-GCST90001401	IgD- CD27- AC	B cell	GCST90001401	Absolute count
ebi-a-GCST90001402	Sw mem %B cell	B cell	GCST90001402	Relative count
ebi-a-GCST90001403	Sw mem AC	B cell	GCST90001403	Absolute count
ebi-a-GCST90001404	PB/PC %B cell	B cell	GCST90001404	Relative count
ebi-a-GCST90001405	PB/PC AC	B cell	GCST90001405	Absolute count
ebi-a-GCST90001406	Memory B cell %B cell	B cell	GCST90001406	Relative count
ebi-a-GCST90001407	Memory B cell AC	B cell	GCST90001407	Absolute count
ebi-a-GCST90001408	Naive-mature B cell %B cell	B cell	GCST90001408	Relative count
ebi-a-GCST90001409	Naive-mature B cell AC	B cell	GCST90001409	Absolute count
ebi-a-GCST90001410	IgD- CD38br %B cell	B cell	GCST90001410	Relative count
ebi-a-GCST90001411	IgD+ CD24+ %B cell	B cell	GCST90001411	Relative count
ebi-a-GCST90001412	IgD+ CD24+ AC	B cell	GCST90001412	Absolute count
ebi-a-GCST90001413	IgD- CD24- %B cell	B cell	GCST90001413	Relative count
ebi-a-GCST90001414	IgD- CD24- AC	B cell	GCST90001414	Absolute count
ebi-a-GCST90001415	IgD+ CD24- %B cell	B cell	GCST90001415	Relative count
ebi-a-GCST90001416	IgD+ CD24- AC	B cell	GCST90001416	Absolute count
ebi-a-GCST90001417	CD24+ CD27+ %B cell	B cell	GCST90001417	Relative count
ebi-a-GCST90001418	CD24+ CD27+ AC	B cell	GCST90001418	Absolute count
ebi-a-GCST90001419	CD20- %B cell	B cell	GCST90001419	Relative count
ebi-a-GCST90001420	IgD- CD38br AC	B cell	GCST90001420	Absolute count
ebi-a-GCST90001421	CD20- AC	B cell	GCST90001421	Absolute count
ebi-a-GCST90001422	CD20- CD38- %B cell	B cell	GCST90001422	Relative count
ebi-a-GCST90001423	CD20- CD38- AC	B cell	GCST90001423	Absolute count
ebi-a-GCST90001424	IgD+ %Lymphocyte	B cell	GCST90001424	Relative count
ebi-a-GCST90001425	IgD- CD38br %lymphocyte	B cell	GCST90001425	Relative count
ebi-a-GCST90001426	IgD- CD38dim %lymphocyte	B cell	GCST90001426	Relative count
ebi-a-GCST90001427	IgD- CD38- %lymphocyte	B cell	GCST90001427	Relative count
ebi-a-GCST90001428	IgD- CD38dim %B cell	B cell	GCST90001428	Relative count
ebi-a-GCST90001429	IgD+ CD38br %lymphocyte	B cell	GCST90001429	Relative count
ebi-a-GCST90001430	IgD+ CD38dim %lymphocyte	B cell	GCST90001430	Relative count
ebi-a-GCST90001431	IgD+ CD38- %lymphocyte	B cell	GCST90001431	Relative count
ebi-a-GCST90001432	Unsw Mem %lymphocyte	B cell	GCST90001432	Relative count
ebi-a-GCST90001433	IgD- CD27- %lymphocyte	B cell	GCST90001433	Relative count
ebi-a-GCST90001434	Sw mem %lymphocyte	B cell	GCST90001434	Relative count
ebi-a-GCST90001435	PB/PC %lymphocyte	B cell	GCST90001435	Relative count
ebi-a-GCST90001436	Memory B cell %lymphocyte	B cell	GCST90001436	Relative count
ebi-a-GCST90001437	Naive-mature B cell %lymphocyte	B cell	GCST90001437	Relative count
ebi-a-GCST90001438	IgD- CD38dim AC	B cell	GCST90001438	Absolute count
ebi-a-GCST90001439	IgD+ CD24+ %lymphocyte	B cell	GCST90001439	Relative count
ebi-a-GCST90001440	IgD- CD24- %lymphocyte	B cell	GCST90001440	Relative count
ebi-a-GCST90001441	IgD+ CD24- %lymphocyte	B cell	GCST90001441	Relative count
ebi-a-GCST90001442	CD24+ CD27+ %lymphocyte	B cell	GCST90001442	Relative count
ebi-a-GCST90001443	CD20- %lymphocyte	B cell	GCST90001443	Relative count
ebi-a-GCST90001444	CD20- CD38- %lymphocyte	B cell	GCST90001444	Relative count
ebi-a-GCST90001445	IgD- CD38- %B cell	B cell	GCST90001445	Relative count
ebi-a-GCST90001446	IgD- CD38- AC	B cell	GCST90001446	Absolute count
ebi-a-GCST90001447	IgD+ CD38br %B cell	B cell	GCST90001447	Relative count
ebi-a-GCST90001448	CD11c+ monocyte AC	cDC	GCST90001448	Absolute count
ebi-a-GCST90001449	CD11c+ monocyte %monocyte	cDC	GCST90001449	Relative count
ebi-a-GCST90001450	CD62L- monocyte AC	cDC	GCST90001450	Absolute count
ebi-a-GCST90001451	CD62L- monocyte %monocyte	cDC	GCST90001451	Relative count
ebi-a-GCST90001452	CD11c+ CD62L- monocyte AC	cDC	GCST90001452	Absolute count
ebi-a-GCST90001453	CD11c+ CD62L- monocyte %monocyte	cDC	GCST90001453	Relative count
ebi-a-GCST90001454	CD62L- HLA DR++ monocyte AC	cDC	GCST90001454	Absolute count
ebi-a-GCST90001455	CD62L- HLA DR++ monocyte %monocyte	cDC	GCST90001455	Relative count
ebi-a-GCST90001456	CD11c+ HLA DR++ monocyte AC	cDC	GCST90001456	Absolute count
ebi-a-GCST90001457	CD11c+ HLA DR++ monocyte %monocyte	cDC	GCST90001457	Relative count
ebi-a-GCST90001458	Myeloid DC AC	cDC	GCST90001458	Absolute count
ebi-a-GCST90001459	Myeloid DC %DC	cDC	GCST90001459	Relative count
ebi-a-GCST90001460	Plasmacytoid DC AC	cDC	GCST90001460	Absolute count
ebi-a-GCST90001461	DC AC	cDC	GCST90001461	Absolute count
ebi-a-GCST90001462	CD62L- DC AC	cDC	GCST90001462	Absolute count
ebi-a-GCST90001463	CD62L- DC %DC	cDC	GCST90001463	Relative count
ebi-a-GCST90001464	CD86+ myeloid DC AC	cDC	GCST90001464	Absolute count
ebi-a-GCST90001465	CD86+ myeloid DC %DC	cDC	GCST90001465	Relative count
ebi-a-GCST90001466	CD86+ plasmacytoid DC AC	cDC	GCST90001466	Absolute count
ebi-a-GCST90001467	CD86+ plasmacytoid DC %DC	cDC	GCST90001467	Relative count
ebi-a-GCST90001468	CD62L- myeloid DC AC	cDC	GCST90001468	Absolute count
ebi-a-GCST90001469	CD62L- myeloid DC %DC	cDC	GCST90001469	Relative count
ebi-a-GCST90001470	CD62L- plasmacytoid DC AC	cDC	GCST90001470	Absolute count
ebi-a-GCST90001471	CD62L- plasmacytoid DC %DC	cDC	GCST90001471	Relative count
ebi-a-GCST90001472	CD62L- CD86+ myeloid DC AC	cDC	GCST90001472	Absolute count
ebi-a-GCST90001473	CD62L- CD86+ myeloid DC %DC	cDC	GCST90001473	Relative count
ebi-a-GCST90001474	Plasmacytoid DC %DC	cDC	GCST90001474	Relative count
ebi-a-GCST90001475	HLA DR++ monocyte %monocyte	TBNK	GCST90001475	Relative count
ebi-a-GCST90001476	HLA DR++ monocyte %leukocyte	TBNK	GCST90001476	Relative count
ebi-a-GCST90001477	HLA DR++ monocyte AC	TBNK	GCST90001477	Absolute count
ebi-a-GCST90001478	CD4 Treg %CD4	Treg	GCST90001478	Relative count
ebi-a-GCST90001479	CD4 Treg %T cell	Treg	GCST90001479	Relative count
ebi-a-GCST90001480	Resting Treg AC	Treg	GCST90001480	Absolute count
ebi-a-GCST90001481	Resting Treg % CD4 Treg	Treg	GCST90001481	Relative count
ebi-a-GCST90001482	Resting Treg %CD4	Treg	GCST90001482	Relative count
ebi-a-GCST90001483	CD39+ resting Treg AC	Treg	GCST90001483	Absolute count
ebi-a-GCST90001484	CD39+ resting Treg %resting Treg	Treg	GCST90001484	Relative count
ebi-a-GCST90001485	CD39+ resting Treg % CD4 Treg	Treg	GCST90001485	Relative count
ebi-a-GCST90001486	Activated Treg AC	Treg	GCST90001486	Absolute count
ebi-a-GCST90001487	Activated Treg %CD4 Treg	Treg	GCST90001487	Relative count
ebi-a-GCST90001488	Activated Treg %CD4	Treg	GCST90001488	Relative count
ebi-a-GCST90001489	CD39+ activated Treg AC	Treg	GCST90001489	Absolute count
ebi-a-GCST90001490	CD39+ activated Treg %activated Treg	Treg	GCST90001490	Relative count
ebi-a-GCST90001491	CD39+ activated Treg %CD4 Treg	Treg	GCST90001491	Relative count
ebi-a-GCST90001492	Secreting Treg AC	Treg	GCST90001492	Absolute count
ebi-a-GCST90001493	Secreting Treg % CD4 Treg	Treg	GCST90001493	Relative count
ebi-a-GCST90001494	Secreting Treg %CD4	Treg	GCST90001494	Relative count
ebi-a-GCST90001495	CD39+ secreting Treg AC	Treg	GCST90001495	Absolute count
ebi-a-GCST90001496	CD39+ secreting Treg %secreting Treg	Treg	GCST90001496	Relative count
ebi-a-GCST90001497	CD39+ secreting Treg %CD4 Treg	Treg	GCST90001497	Relative count
ebi-a-GCST90001498	Activated & resting Treg AC	Treg	GCST90001498	Absolute count
ebi-a-GCST90001499	Activated & resting Treg % CD4 Treg	Treg	GCST90001499	Relative count
ebi-a-GCST90001500	Activated & resting Treg %CD4+	Treg	GCST90001500	Relative count
ebi-a-GCST90001501	Activated & secreting Treg AC	Treg	GCST90001501	Absolute count
ebi-a-GCST90001502	Activated & secreting Treg %CD4 Treg	Treg	GCST90001502	Relative count
ebi-a-GCST90001503	Activated & secreting Treg %CD4+	Treg	GCST90001503	Relative count
ebi-a-GCST90001504	CD25hi AC	Treg	GCST90001504	Absolute count
ebi-a-GCST90001505	CD25hi %CD4+	Treg	GCST90001505	Relative count
ebi-a-GCST90001506	CD25hi %T cell	Treg	GCST90001506	Relative count
ebi-a-GCST90001507	CD25hi CD45RA+ CD4 not Treg AC	Treg	GCST90001507	Absolute count
ebi-a-GCST90001508	CD25hi CD45RA+ CD4 not Treg %CD4+	Treg	GCST90001508	Relative count
ebi-a-GCST90001509	CD25hi CD45RA+ CD4 not Treg %T cell	Treg	GCST90001509	Relative count
ebi-a-GCST90001510	CD25hi CD45RA- CD4 not Treg AC	Treg	GCST90001510	Absolute count
ebi-a-GCST90001511	CD25hi CD45RA- CD4 not Treg %CD4+	Treg	GCST90001511	Relative count
ebi-a-GCST90001512	CD25hi CD45RA- CD4 not Treg %T cell	Treg	GCST90001512	Relative count
ebi-a-GCST90001513	CD4 Treg AC	Treg	GCST90001513	Absolute count
ebi-a-GCST90001514	HSC AC	Myeloid cell	GCST90001514	Absolute count
ebi-a-GCST90001515	Im MDSC AC	Myeloid cell	GCST90001515	Absolute count
ebi-a-GCST90001516	Im MDSC %CD33dim HLA DR- CD66b-	Myeloid cell	GCST90001516	Relative count
ebi-a-GCST90001517	CD33br HLA DR+ AC	Myeloid cell	GCST90001517	Absolute count
ebi-a-GCST90001518	CD33br HLA DR+ CD14- AC	Myeloid cell	GCST90001518	Absolute count
ebi-a-GCST90001519	CD33br HLA DR+ CD14- %CD33br HLA DR+	Myeloid cell	GCST90001519	Relative count
ebi-a-GCST90001520	CD33br HLA DR+ CD14dim AC	Myeloid cell	GCST90001520	Absolute count
ebi-a-GCST90001521	CD33br HLA DR+ CD14dim %CD33br HLA DR+	Myeloid cell	GCST90001521	Relative count
ebi-a-GCST90001522	CD33- HLA DR- AC	Myeloid cell	GCST90001522	Absolute count
ebi-a-GCST90001523	CD33- HLA DR+ AC	Myeloid cell	GCST90001523	Absolute count
ebi-a-GCST90001524	Gr MDSC AC	Myeloid cell	GCST90001524	Absolute count
ebi-a-GCST90001525	CD33dim HLA DR+ CD11b+ AC	Myeloid cell	GCST90001525	Absolute count
ebi-a-GCST90001526	CD33dim HLA DR+ CD11b+ %CD33dim HLA DR+	Myeloid cell	GCST90001526	Relative count
ebi-a-GCST90001527	CD33dim HLA DR+ CD11b- AC	Myeloid cell	GCST90001527	Absolute count
ebi-a-GCST90001528	CD33dim HLA DR+ CD11b- %CD33dim HLA DR+	Myeloid cell	GCST90001528	Relative count
ebi-a-GCST90001529	CD66b++ myeloid cell AC	Myeloid cell	GCST90001529	Absolute count
ebi-a-GCST90001530	Mo MDSC AC	Myeloid cell	GCST90001530	Absolute count
ebi-a-GCST90001531	CD33dim HLA DR- AC	Myeloid cell	GCST90001531	Absolute count
ebi-a-GCST90001532	Basophil AC	Myeloid cell	GCST90001532	Absolute count
ebi-a-GCST90001533	Basophil %CD33dim HLA DR- CD66b-	Myeloid cell	GCST90001533	Relative count
ebi-a-GCST90001534	CD45RA- CD4+ AC	Maturation stages of T cell	GCST90001534	Absolute count
ebi-a-GCST90001535	CD45RA- CD4+ %CD4+	Maturation stages of T cell	GCST90001535	Relative count
ebi-a-GCST90001536	CD45RA- CD4+ %T cell	Maturation stages of T cell	GCST90001536	Relative count
ebi-a-GCST90001537	CM CD4+ AC	Maturation stages of T cell	GCST90001537	Absolute count
ebi-a-GCST90001538	CM CD4+ %CD4+	Maturation stages of T cell	GCST90001538	Relative count
ebi-a-GCST90001539	CM CD4+ %T cell	Maturation stages of T cell	GCST90001539	Relative count
ebi-a-GCST90001540	Naive CD4+ AC	Maturation stages of T cell	GCST90001540	Absolute count
ebi-a-GCST90001541	Naive CD4+ %CD4+	Maturation stages of T cell	GCST90001541	Relative count
ebi-a-GCST90001542	EM CD4+ AC	Maturation stages of T cell	GCST90001542	Absolute count
ebi-a-GCST90001543	EM CD4+ %CD4+	Maturation stages of T cell	GCST90001543	Relative count
ebi-a-GCST90001544	EM CD4+ %T cell	Maturation stages of T cell	GCST90001544	Relative count
ebi-a-GCST90001545	TD CD4+ AC	Maturation stages of T cell	GCST90001545	Absolute count
ebi-a-GCST90001546	TD CD4+ %CD4+	Maturation stages of T cell	GCST90001546	Relative count
ebi-a-GCST90001547	TD CD4+ %T cell	Maturation stages of T cell	GCST90001547	Relative count
ebi-a-GCST90001548	CM CD8br AC	Maturation stages of T cell	GCST90001548	Absolute count
ebi-a-GCST90001549	CM CD8br %CD8br	Maturation stages of T cell	GCST90001549	Relative count
ebi-a-GCST90001550	CM CD8br %T cell	Maturation stages of T cell	GCST90001550	Relative count
ebi-a-GCST90001551	Naive CD8br AC	Maturation stages of T cell	GCST90001551	Absolute count
ebi-a-GCST90001552	Naive CD8br %CD8br	Maturation stages of T cell	GCST90001552	Relative count
ebi-a-GCST90001553	Naive CD8br %T cell	Maturation stages of T cell	GCST90001553	Relative count
ebi-a-GCST90001554	EM CD8br AC	Maturation stages of T cell	GCST90001554	Absolute count
ebi-a-GCST90001555	EM CD8br %CD8br	Maturation stages of T cell	GCST90001555	Relative count
ebi-a-GCST90001556	EM CD8br %T cell	Maturation stages of T cell	GCST90001556	Relative count
ebi-a-GCST90001557	TD CD8br AC	Maturation stages of T cell	GCST90001557	Absolute count
ebi-a-GCST90001558	TD CD8br %CD8br	Maturation stages of T cell	GCST90001558	Relative count
ebi-a-GCST90001559	TD CD8br %T cell	Maturation stages of T cell	GCST90001559	Relative count
ebi-a-GCST90001560	CD45RA+ CD8br AC	Maturation stages of T cell	GCST90001560	Absolute count
ebi-a-GCST90001561	CD45RA+ CD8br %CD8br	Maturation stages of T cell	GCST90001561	Relative count
ebi-a-GCST90001562	CD45RA+ CD8br %T cell	Maturation stages of T cell	GCST90001562	Relative count
ebi-a-GCST90001563	CM DN (CD4-CD8-) AC	Maturation stages of T cell	GCST90001563	Absolute count
ebi-a-GCST90001564	CM DN (CD4-CD8-) %DN	Maturation stages of T cell	GCST90001564	Relative count
ebi-a-GCST90001565	CM DN (CD4-CD8-) %T cell	Maturation stages of T cell	GCST90001565	Relative count
ebi-a-GCST90001566	Naive DN (CD4-CD8-) AC	Maturation stages of T cell	GCST90001566	Absolute count
ebi-a-GCST90001567	Naive DN (CD4-CD8-) %DN	Maturation stages of T cell	GCST90001567	Relative count
ebi-a-GCST90001568	Naive DN (CD4-CD8-) %T cell	Maturation stages of T cell	GCST90001568	Relative count
ebi-a-GCST90001569	EM DN (CD4-CD8-) AC	Maturation stages of T cell	GCST90001569	Absolute count
ebi-a-GCST90001570	EM DN (CD4-CD8-) %DN	Maturation stages of T cell	GCST90001570	Relative count
ebi-a-GCST90001571	EM DN (CD4-CD8-) %T cell	Maturation stages of T cell	GCST90001571	Relative count
ebi-a-GCST90001572	TD DN (CD4-CD8-) AC	Maturation stages of T cell	GCST90001572	Absolute count
ebi-a-GCST90001573	TD DN (CD4-CD8-) %DN	Maturation stages of T cell	GCST90001573	Relative count
ebi-a-GCST90001574	TD DN (CD4-CD8-) %T cell	Maturation stages of T cell	GCST90001574	Relative count
ebi-a-GCST90001575	Naive CD4+ %T cell	Maturation stages of T cell	GCST90001575	Relative count
ebi-a-GCST90001576	Transitional %B cell	B cell	GCST90001576	Relative count
ebi-a-GCST90001577	Transitional AC	B cell	GCST90001577	Absolute count
ebi-a-GCST90001578	Transitional %lymphocyte	B cell	GCST90001578	Relative count
ebi-a-GCST90001579	CD14- CD16+ monocyte AC	Monocyte	GCST90001579	Absolute count
ebi-a-GCST90001580	CD14+ CD16+ monocyte AC	Monocyte	GCST90001580	Absolute count
ebi-a-GCST90001581	CD14- CD16- AC	Monocyte	GCST90001581	Absolute count
ebi-a-GCST90001582	CD14+ CD16- monocyte AC	Monocyte	GCST90001582	Absolute count
ebi-a-GCST90001583	Monocyte AC	Monocyte	GCST90001583	Absolute count
ebi-a-GCST90001584	CD14- CD16+ monocyte %monocyte	Monocyte	GCST90001584	Relative count
ebi-a-GCST90001585	CD14+ CD16+ monocyte %monocyte	Monocyte	GCST90001585	Relative count
ebi-a-GCST90001586	CD14+ CD16- monocyte %monocyte	Monocyte	GCST90001586	Relative count
ebi-a-GCST90001587	CD16+ monocyte %monocyte	Monocyte	GCST90001587	Relative count
ebi-a-GCST90001588	T/B	TBNK	GCST90001588	Relative count
ebi-a-GCST90001589	CD4/CD8br	TBNK	GCST90001589	Relative count
ebi-a-GCST90001590	CD4+ AC	TBNK	GCST90001590	Absolute count
ebi-a-GCST90001591	CD4+ %T cell	TBNK	GCST90001591	Relative count
ebi-a-GCST90001592	CD8br AC	TBNK	GCST90001592	Absolute count
ebi-a-GCST90001593	CD8br %T cell	TBNK	GCST90001593	Relative count
ebi-a-GCST90001594	DP (CD4+CD8+) AC	TBNK	GCST90001594	Absolute count
ebi-a-GCST90001595	DP (CD4+CD8+) %T cell	TBNK	GCST90001595	Relative count
ebi-a-GCST90001596	CD8dim AC	TBNK	GCST90001596	Absolute count
ebi-a-GCST90001597	CD8dim %T cell	TBNK	GCST90001597	Relative count
ebi-a-GCST90001598	DN (CD4-CD8-) AC	TBNK	GCST90001598	Absolute count
ebi-a-GCST90001599	DN (CD4-CD8-) %T cell	TBNK	GCST90001599	Relative count
ebi-a-GCST90001600	Leukocyte AC	TBNK	GCST90001600	Absolute count
ebi-a-GCST90001601	Lymphocyte AC	TBNK	GCST90001601	Absolute count
ebi-a-GCST90001602	Lymphocyte %leukocyte	TBNK	GCST90001602	Relative count
ebi-a-GCST90001603	T cell AC	TBNK	GCST90001603	Absolute count
ebi-a-GCST90001604	T cell %lymphocyte	TBNK	GCST90001604	Relative count
ebi-a-GCST90001605	T cell %leukocyte	TBNK	GCST90001605	Relative count
ebi-a-GCST90001606	CD4+ %leukocyte	TBNK	GCST90001606	Relative count
ebi-a-GCST90001607	CD8br %leukocyte	TBNK	GCST90001607	Relative count
ebi-a-GCST90001608	DP (CD4+CD8+) %leukocyte	TBNK	GCST90001608	Relative count
ebi-a-GCST90001609	CD4+ CD8dim AC	TBNK	GCST90001609	Absolute count
ebi-a-GCST90001610	CD4+ CD8dim %lymphocyte	TBNK	GCST90001610	Relative count
ebi-a-GCST90001611	CD4+ CD8dim %leukocyte	TBNK	GCST90001611	Relative count
ebi-a-GCST90001612	CD8dim %leukocyte	TBNK	GCST90001612	Relative count
ebi-a-GCST90001613	DN (CD4-CD8-) %leukocyte	TBNK	GCST90001613	Relative count
ebi-a-GCST90001614	CD8br and CD8dim %leukocyte	TBNK	GCST90001614	Relative count
ebi-a-GCST90001615	TCRgd AC	TBNK	GCST90001615	Absolute count
ebi-a-GCST90001616	TCRgd %T cell	TBNK	GCST90001616	Relative count
ebi-a-GCST90001617	TCRgd %lymphocyte	TBNK	GCST90001617	Relative count
ebi-a-GCST90001618	HLA DR+ T cell AC	TBNK	GCST90001618	Absolute count
ebi-a-GCST90001619	HLA DR+ T cell%T cell	TBNK	GCST90001619	Relative count
ebi-a-GCST90001620	HLA DR+ T cell%lymphocyte	TBNK	GCST90001620	Relative count
ebi-a-GCST90001621	NKT AC	TBNK	GCST90001621	Absolute count
ebi-a-GCST90001622	NKT %T cell	TBNK	GCST90001622	Relative count
ebi-a-GCST90001623	NKT %lymphocyte	TBNK	GCST90001623	Relative count
ebi-a-GCST90001624	HLA DR+ CD4+ AC	TBNK	GCST90001624	Absolute count
ebi-a-GCST90001625	HLA DR+ CD4+ %T cell	TBNK	GCST90001625	Relative count
ebi-a-GCST90001626	HLA DR+ CD4+ %lymphocyte	TBNK	GCST90001626	Relative count
ebi-a-GCST90001627	HLA DR+ CD8br AC	TBNK	GCST90001627	Absolute count
ebi-a-GCST90001628	HLA DR+ CD8br %T cell	TBNK	GCST90001628	Relative count
ebi-a-GCST90001629	HLA DR+ CD8br %lymphocyte	TBNK	GCST90001629	Relative count
ebi-a-GCST90001630	CD8br NKT AC	TBNK	GCST90001630	Absolute count
ebi-a-GCST90001631	CD8br NKT %T cell	TBNK	GCST90001631	Relative count
ebi-a-GCST90001632	CD8br NKT %lymphocyte	TBNK	GCST90001632	Relative count
ebi-a-GCST90001633	CD8dim NKT AC	TBNK	GCST90001633	Absolute count
ebi-a-GCST90001634	CD8dim NKT %T cell	TBNK	GCST90001634	Relative count
ebi-a-GCST90001635	CD8dim NKT %lymphocyte	TBNK	GCST90001635	Relative count
ebi-a-GCST90001636	DN (CD4-CD8-) NKT AC	TBNK	GCST90001636	Absolute count
ebi-a-GCST90001637	DN (CD4-CD8-) NKT %T cell	TBNK	GCST90001637	Relative count
ebi-a-GCST90001638	DN (CD4-CD8-) NKT %lymphocyte	TBNK	GCST90001638	Relative count
ebi-a-GCST90001639	CD3- lymphocyte AC	TBNK	GCST90001639	Absolute count
ebi-a-GCST90001640	CD3- lymphocyte %lymphocyte	TBNK	GCST90001640	Relative count
ebi-a-GCST90001641	CD3- lymphocyte %leukocyte	TBNK	GCST90001641	Relative count
ebi-a-GCST90001642	B cell AC	TBNK	GCST90001642	Absolute count
ebi-a-GCST90001643	B cell % CD3- lymphocyte	TBNK	GCST90001643	Relative count
ebi-a-GCST90001644	B cell %lymphocyte	TBNK	GCST90001644	Relative count
ebi-a-GCST90001645	NK AC	TBNK	GCST90001645	Absolute count
ebi-a-GCST90001646	NK %CD3- lymphocyte	TBNK	GCST90001646	Relative count
ebi-a-GCST90001647	NK %lymphocyte	TBNK	GCST90001647	Relative count
ebi-a-GCST90001648	HLA DR+ NK AC	TBNK	GCST90001648	Absolute count
ebi-a-GCST90001649	HLA DR+ NK %NK	TBNK	GCST90001649	Relative count
ebi-a-GCST90001650	HLA DR+ NK %CD3- lymphocyte	TBNK	GCST90001650	Relative count
ebi-a-GCST90001651	Granulocyte AC	TBNK	GCST90001651	Absolute count
ebi-a-GCST90001652	Granulocyte %leukocyte	TBNK	GCST90001652	Relative count
ebi-a-GCST90001653	CD28- DN (CD4-CD8-) %DN	Treg	GCST90001653	Relative count
ebi-a-GCST90001654	CD28- DN (CD4-CD8-) AC	Treg	GCST90001654	Absolute count
ebi-a-GCST90001655	CD28+ DN (CD4-CD8-) %T cell	Treg	GCST90001655	Relative count
ebi-a-GCST90001656	CD28+ DN (CD4-CD8-) %DN	Treg	GCST90001656	Relative count
ebi-a-GCST90001657	CD28+ DN (CD4-CD8-) AC	Treg	GCST90001657	Absolute count
ebi-a-GCST90001658	CD39+ CD4+ %T cell	Treg	GCST90001658	Relative count
ebi-a-GCST90001659	CD39+ CD4+ %CD4+	Treg	GCST90001659	Relative count
ebi-a-GCST90001660	CD39+ CD4+ AC	Treg	GCST90001660	Absolute count
ebi-a-GCST90001661	CD28- CD8dim %T cell	Treg	GCST90001661	Relative count
ebi-a-GCST90001662	CD28- CD8dim %CD8dim	Treg	GCST90001662	Relative count
ebi-a-GCST90001663	CD28- CD8dim AC	Treg	GCST90001663	Absolute count
ebi-a-GCST90001664	CD28+ CD45RA+ CD8dim %T cell	Treg	GCST90001664	Relative count
ebi-a-GCST90001665	CD28+ CD45RA+ CD8dim %CD8dim	Treg	GCST90001665	Relative count
ebi-a-GCST90001666	CD28+ CD45RA+ CD8dim AC	Treg	GCST90001666	Absolute count
ebi-a-GCST90001667	CD28+ CD45RA- CD8dim %T cell	Treg	GCST90001667	Relative count
ebi-a-GCST90001668	CD28+ CD45RA- CD8dim %CD8dim	Treg	GCST90001668	Relative count
ebi-a-GCST90001669	CD28+ CD45RA- CD8dim AC	Treg	GCST90001669	Absolute count
ebi-a-GCST90001670	CD39+ CD8br %T cell	Treg	GCST90001670	Relative count
ebi-a-GCST90001671	CD39+ CD8br %CD8br	Treg	GCST90001671	Relative count
ebi-a-GCST90001672	CD39+ CD8br AC	Treg	GCST90001672	Absolute count
ebi-a-GCST90001673	CD28- CD127- CD25++ CD8br %T cell	Treg	GCST90001673	Relative count
ebi-a-GCST90001674	CD28- CD127- CD25++ CD8br %CD8br	Treg	GCST90001674	Relative count
ebi-a-GCST90001675	CD28- CD127- CD25++ CD8br AC	Treg	GCST90001675	Absolute count
ebi-a-GCST90001676	CD28- CD25++ CD8br %T cell	Treg	GCST90001676	Relative count
ebi-a-GCST90001677	CD28- CD25++ CD8br %CD8br	Treg	GCST90001677	Relative count
ebi-a-GCST90001678	CD28- CD25++ CD8br AC	Treg	GCST90001678	Absolute count
ebi-a-GCST90001679	CD25++ CD8br %T cell	Treg	GCST90001679	Relative count
ebi-a-GCST90001680	CD25++ CD8br %CD8br	Treg	GCST90001680	Relative count
ebi-a-GCST90001681	CD25++ CD8br AC	Treg	GCST90001681	Absolute count
ebi-a-GCST90001682	CD127- CD8br %T cell	Treg	GCST90001682	Relative count
ebi-a-GCST90001683	CD127- CD8br %CD8br	Treg	GCST90001683	Relative count
ebi-a-GCST90001684	CD127- CD8br AC	Treg	GCST90001684	Absolute count
ebi-a-GCST90001685	CD28- CD8br %T cell	Treg	GCST90001685	Relative count
ebi-a-GCST90001686	CD28- CD8br %CD8br	Treg	GCST90001686	Relative count
ebi-a-GCST90001687	CD28- CD8br AC	Treg	GCST90001687	Absolute count
ebi-a-GCST90001688	CD28+ CD45RA+ CD8br %T cell	Treg	GCST90001688	Relative count
ebi-a-GCST90001689	CD28+ CD45RA+ CD8br %CD8br	Treg	GCST90001689	Relative count
ebi-a-GCST90001690	CD28+ CD45RA+ CD8br AC	Treg	GCST90001690	Absolute count
ebi-a-GCST90001691	CD28+ CD45RA- CD8br %T cell	Treg	GCST90001691	Relative count
ebi-a-GCST90001692	CD28+ CD45RA- CD8br %CD8br	Treg	GCST90001692	Relative count
ebi-a-GCST90001693	CD28+ CD45RA- CD8br AC	Treg	GCST90001693	Absolute count
ebi-a-GCST90001694	CD28- DN (CD4-CD8-) %T cell	Treg	GCST90001694	Relative count
ebi-a-GCST90001695	CD45RA- CD28- CD8br AC	Treg	GCST90001695	Absolute count
ebi-a-GCST90001696	CD45RA- CD28- CD8br %CD8br	Treg	GCST90001696	Relative count
ebi-a-GCST90001697	CD45RA- CD28- CD8br %T cell	Treg	GCST90001697	Relative count
ebi-a-GCST90001698	CD45RA+ CD28- CD8br AC	Treg	GCST90001698	Absolute count
ebi-a-GCST90001699	CD45RA+ CD28- CD8br %CD8br	Treg	GCST90001699	Relative count
ebi-a-GCST90001700	CD45RA+ CD28- CD8br %T cell	Treg	GCST90001700	Relative count
ebi-a-GCST90001701	BAFF-R on CD20- CD38-	B cell	GCST90001701	MFI
ebi-a-GCST90001702	BAFF-R on CD24+ CD27+	B cell	GCST90001702	MFI
ebi-a-GCST90001703	BAFF-R on IgD+ CD24+	B cell	GCST90001703	MFI
ebi-a-GCST90001704	BAFF-R on IgD+ CD24-	B cell	GCST90001704	MFI
ebi-a-GCST90001705	BAFF-R on IgD+ CD38-	B cell	GCST90001705	MFI
ebi-a-GCST90001706	BAFF-R on IgD+ CD38- naive	B cell	GCST90001706	MFI
ebi-a-GCST90001707	BAFF-R on IgD+ CD38- unsw mem	B cell	GCST90001707	MFI
ebi-a-GCST90001708	BAFF-R on IgD+ CD38br	B cell	GCST90001708	MFI
ebi-a-GCST90001709	BAFF-R on IgD+ CD38dim	B cell	GCST90001709	MFI
ebi-a-GCST90001710	BAFF-R on IgD- CD24-	B cell	GCST90001710	MFI
ebi-a-GCST90001711	BAFF-R on IgD- CD27-	B cell	GCST90001711	MFI
ebi-a-GCST90001712	BAFF-R on IgD- CD38-	B cell	GCST90001712	MFI
ebi-a-GCST90001713	BAFF-R on IgD- CD38br	B cell	GCST90001713	MFI
ebi-a-GCST90001714	BAFF-R on IgD- CD38dim	B cell	GCST90001714	MFI
ebi-a-GCST90001715	BAFF-R on memory B cell	B cell	GCST90001715	MFI
ebi-a-GCST90001716	BAFF-R on naive-mature B cell	B cell	GCST90001716	MFI
ebi-a-GCST90001717	BAFF-R on unsw mem	B cell	GCST90001717	MFI
ebi-a-GCST90001718	BAFF-R on sw mem	B cell	GCST90001718	MFI
ebi-a-GCST90001719	BAFF-R on IgD+	B cell	GCST90001719	MFI
ebi-a-GCST90001720	BAFF-R on transitional	B cell	GCST90001720	MFI
ebi-a-GCST90001721	CD19 on CD20-	B cell	GCST90001721	MFI
ebi-a-GCST90001722	CD19 on CD20- CD38-	B cell	GCST90001722	MFI
ebi-a-GCST90001723	CD19 on CD24+ CD27+	B cell	GCST90001723	MFI
ebi-a-GCST90001724	CD19 on IgD+ CD24+	B cell	GCST90001724	MFI
ebi-a-GCST90001725	CD19 on IgD+ CD24-	B cell	GCST90001725	MFI
ebi-a-GCST90001726	CD19 on IgD+ CD38-	B cell	GCST90001726	MFI
ebi-a-GCST90001727	CD19 on IgD+ CD38- naive	B cell	GCST90001727	MFI
ebi-a-GCST90001728	CD19 on IgD+ CD38- unsw mem	B cell	GCST90001728	MFI
ebi-a-GCST90001729	CD19 on IgD+ CD38br	B cell	GCST90001729	MFI
ebi-a-GCST90001730	CD19 on IgD+ CD38dim	B cell	GCST90001730	MFI
ebi-a-GCST90001731	CD19 on IgD- CD24-	B cell	GCST90001731	MFI
ebi-a-GCST90001732	CD19 on IgD- CD27-	B cell	GCST90001732	MFI
ebi-a-GCST90001733	CD19 on IgD- CD38-	B cell	GCST90001733	MFI
ebi-a-GCST90001734	CD19 on IgD- CD38br	B cell	GCST90001734	MFI
ebi-a-GCST90001735	CD19 on IgD- CD38dim	B cell	GCST90001735	MFI
ebi-a-GCST90001736	CD19 on memory B cell	B cell	GCST90001736	MFI
ebi-a-GCST90001737	CD19 on naive-mature B cell	B cell	GCST90001737	MFI
ebi-a-GCST90001738	CD19 on unsw mem	B cell	GCST90001738	MFI
ebi-a-GCST90001739	CD19 on PB/PC	B cell	GCST90001739	MFI
ebi-a-GCST90001740	CD19 on sw mem	B cell	GCST90001740	MFI
ebi-a-GCST90001741	CD19 on IgD+	B cell	GCST90001741	MFI
ebi-a-GCST90001742	CD19 on transitional	B cell	GCST90001742	MFI
ebi-a-GCST90001743	CD20 on B cell	B cell	GCST90001743	MFI
ebi-a-GCST90001744	CD20 on CD20- CD38-	B cell	GCST90001744	MFI
ebi-a-GCST90001745	CD20 on CD24+ CD27+	B cell	GCST90001745	MFI
ebi-a-GCST90001746	CD20 on IgD+ CD24+	B cell	GCST90001746	MFI
ebi-a-GCST90001747	CD20 on IgD+ CD24-	B cell	GCST90001747	MFI
ebi-a-GCST90001748	CD20 on IgD+ CD38-	B cell	GCST90001748	MFI
ebi-a-GCST90001749	CD20 on IgD+ CD38- naive	B cell	GCST90001749	MFI
ebi-a-GCST90001750	CD20 on IgD+ CD38- unsw mem	B cell	GCST90001750	MFI
ebi-a-GCST90001751	CD20 on IgD+ CD38br	B cell	GCST90001751	MFI
ebi-a-GCST90001752	CD20 on IgD+ CD38dim	B cell	GCST90001752	MFI
ebi-a-GCST90001753	CD20 on IgD- CD24-	B cell	GCST90001753	MFI
ebi-a-GCST90001754	CD20 on IgD- CD27-	B cell	GCST90001754	MFI
ebi-a-GCST90001755	CD20 on IgD- CD38-	B cell	GCST90001755	MFI
ebi-a-GCST90001756	CD20 on IgD- CD38br	B cell	GCST90001756	MFI
ebi-a-GCST90001757	CD20 on IgD- CD38dim	B cell	GCST90001757	MFI
ebi-a-GCST90001758	CD20 on memory B cell	B cell	GCST90001758	MFI
ebi-a-GCST90001759	CD20 on naive-mature B cell	B cell	GCST90001759	MFI
ebi-a-GCST90001760	CD20 on unsw mem	B cell	GCST90001760	MFI
ebi-a-GCST90001761	CD20 on sw mem	B cell	GCST90001761	MFI
ebi-a-GCST90001762	CD20 on IgD+	B cell	GCST90001762	MFI
ebi-a-GCST90001763	CD20 on transitional	B cell	GCST90001763	MFI
ebi-a-GCST90001764	CD24 on CD24+ CD27+	B cell	GCST90001764	MFI
ebi-a-GCST90001765	CD24 on IgD+ CD24+	B cell	GCST90001765	MFI
ebi-a-GCST90001766	CD24 on IgD+ CD38-	B cell	GCST90001766	MFI
ebi-a-GCST90001767	CD24 on IgD+ CD38- unsw mem	B cell	GCST90001767	MFI
ebi-a-GCST90001768	CD24 on IgD+ CD38br	B cell	GCST90001768	MFI
ebi-a-GCST90001769	CD24 on IgD- CD38-	B cell	GCST90001769	MFI
ebi-a-GCST90001770	CD24 on IgD- CD38dim	B cell	GCST90001770	MFI
ebi-a-GCST90001771	CD24 on memory B cell	B cell	GCST90001771	MFI
ebi-a-GCST90001772	CD24 on unsw mem	B cell	GCST90001772	MFI
ebi-a-GCST90001773	CD24 on sw mem	B cell	GCST90001773	MFI
ebi-a-GCST90001774	CD24 on transitional	B cell	GCST90001774	MFI
ebi-a-GCST90001775	CD25 on B cell	B cell	GCST90001775	MFI
ebi-a-GCST90001776	CD25 on CD20- CD38-	B cell	GCST90001776	MFI
ebi-a-GCST90001777	CD25 on CD24+ CD27+	B cell	GCST90001777	MFI
ebi-a-GCST90001778	CD25 on IgD+ CD24+	B cell	GCST90001778	MFI
ebi-a-GCST90001779	CD25 on IgD+ CD24-	B cell	GCST90001779	MFI
ebi-a-GCST90001780	CD25 on IgD+ CD38-	B cell	GCST90001780	MFI
ebi-a-GCST90001781	CD25 on IgD+ CD38- naive	B cell	GCST90001781	MFI
ebi-a-GCST90001782	CD25 on IgD+ CD38- unsw mem	B cell	GCST90001782	MFI
ebi-a-GCST90001783	CD25 on IgD+ CD38br	B cell	GCST90001783	MFI
ebi-a-GCST90001784	CD25 on IgD+ CD38dim	B cell	GCST90001784	MFI
ebi-a-GCST90001785	CD25 on IgD- CD24-	B cell	GCST90001785	MFI
ebi-a-GCST90001786	CD25 on IgD- CD27-	B cell	GCST90001786	MFI
ebi-a-GCST90001787	CD25 on IgD- CD38-	B cell	GCST90001787	MFI
ebi-a-GCST90001788	CD25 on IgD- CD38br	B cell	GCST90001788	MFI
ebi-a-GCST90001789	CD25 on IgD- CD38dim	B cell	GCST90001789	MFI
ebi-a-GCST90001790	CD25 on memory B cell	B cell	GCST90001790	MFI
ebi-a-GCST90001791	CD25 on naive-mature B cell	B cell	GCST90001791	MFI
ebi-a-GCST90001792	CD25 on unsw mem	B cell	GCST90001792	MFI
ebi-a-GCST90001793	CD25 on sw mem	B cell	GCST90001793	MFI
ebi-a-GCST90001794	CD25 on IgD+	B cell	GCST90001794	MFI
ebi-a-GCST90001795	CD25 on transitional	B cell	GCST90001795	MFI
ebi-a-GCST90001796	CD27 on CD20-	B cell	GCST90001796	MFI
ebi-a-GCST90001797	CD27 on CD20- CD38-	B cell	GCST90001797	MFI
ebi-a-GCST90001798	CD27 on CD24+ CD27+	B cell	GCST90001798	MFI
ebi-a-GCST90001799	CD27 on T cell	B cell	GCST90001799	MFI
ebi-a-GCST90001800	CD27 on IgD+ CD24+	B cell	GCST90001800	MFI
ebi-a-GCST90001801	CD27 on IgD+ CD38- unsw mem	B cell	GCST90001801	MFI
ebi-a-GCST90001802	CD27 on IgD- CD38-	B cell	GCST90001802	MFI
ebi-a-GCST90001803	CD27 on IgD- CD38br	B cell	GCST90001803	MFI
ebi-a-GCST90001804	CD27 on IgD- CD38dim	B cell	GCST90001804	MFI
ebi-a-GCST90001805	CD27 on memory B cell	B cell	GCST90001805	MFI
ebi-a-GCST90001806	CD27 on unsw mem	B cell	GCST90001806	MFI
ebi-a-GCST90001807	CD27 on PB/PC	B cell	GCST90001807	MFI
ebi-a-GCST90001808	CD27 on sw mem	B cell	GCST90001808	MFI
ebi-a-GCST90001809	CD38 on CD20-	B cell	GCST90001809	MFI
ebi-a-GCST90001810	CD38 on CD3- CD19-	B cell	GCST90001810	MFI
ebi-a-GCST90001811	CD38 on IgD+ CD24-	B cell	GCST90001811	MFI
ebi-a-GCST90001812	CD38 on IgD+ CD38br	B cell	GCST90001812	MFI
ebi-a-GCST90001813	CD38 on IgD+ CD38dim	B cell	GCST90001813	MFI
ebi-a-GCST90001814	CD38 on IgD- CD38br	B cell	GCST90001814	MFI
ebi-a-GCST90001815	CD38 on IgD- CD38dim	B cell	GCST90001815	MFI
ebi-a-GCST90001816	CD38 on naive-mature B cell	B cell	GCST90001816	MFI
ebi-a-GCST90001817	CD38 on PB/PC	B cell	GCST90001817	MFI
ebi-a-GCST90001818	CD38 on IgD+	B cell	GCST90001818	MFI
ebi-a-GCST90001819	CD38 on transitional	B cell	GCST90001819	MFI
ebi-a-GCST90001820	IgD on IgD+ CD24+	B cell	GCST90001820	MFI
ebi-a-GCST90001821	IgD on IgD+ CD24-	B cell	GCST90001821	MFI
ebi-a-GCST90001822	IgD on IgD+ CD38-	B cell	GCST90001822	MFI
ebi-a-GCST90001823	IgD on IgD+ CD38- unsw mem	B cell	GCST90001823	MFI
ebi-a-GCST90001824	IgD on IgD+ CD38br	B cell	GCST90001824	MFI
ebi-a-GCST90001825	IgD on IgD+ CD38dim	B cell	GCST90001825	MFI
ebi-a-GCST90001826	IgD on unsw mem	B cell	GCST90001826	MFI
ebi-a-GCST90001827	IgD on IgD+	B cell	GCST90001827	MFI
ebi-a-GCST90001828	IgD on transitional	B cell	GCST90001828	MFI
ebi-a-GCST90001829	BAFF-R on B cell	B cell	GCST90001829	MFI
ebi-a-GCST90001830	BAFF-R on CD20-	B cell	GCST90001830	MFI
ebi-a-GCST90001831	CD62L on CD62L+ myeloid DC	cDC	GCST90001831	MFI
ebi-a-GCST90001832	CD62L on CD62L+ plasmacytoid DC	cDC	GCST90001832	MFI
ebi-a-GCST90001833	CD62L on CD62L+ DC	cDC	GCST90001833	MFI
ebi-a-GCST90001834	CD62L on monocyte	cDC	GCST90001834	MFI
ebi-a-GCST90001835	CD62L on granulocyte	cDC	GCST90001835	MFI
ebi-a-GCST90001836	CD66b on CD66b++ myeloid cell	Myeloid cell	GCST90001836	MFI
ebi-a-GCST90001837	CD66b on Gr MDSC	Myeloid cell	GCST90001837	MFI
ebi-a-GCST90001838	CD3 on naive CD8br	Maturation stages of T cell	GCST90001838	MFI
ebi-a-GCST90001839	CD3 on EM CD8br	Maturation stages of T cell	GCST90001839	MFI
ebi-a-GCST90001840	CD3 on TD CD8br	Maturation stages of T cell	GCST90001840	MFI
ebi-a-GCST90001841	CD3 on CM CD4+	Maturation stages of T cell	GCST90001841	MFI
ebi-a-GCST90001842	CD3 on Naive CD4+	Maturation stages of T cell	GCST90001842	MFI
ebi-a-GCST90001843	CD3 on EM CD4+	Maturation stages of T cell	GCST90001843	MFI
ebi-a-GCST90001844	CD3 on TD CD4+	Maturation stages of T cell	GCST90001844	MFI
ebi-a-GCST90001845	CD3 on CD45RA- CD4+	Maturation stages of T cell	GCST90001845	MFI
ebi-a-GCST90001846	CD3 on CM CD8br	Maturation stages of T cell	GCST90001846	MFI
ebi-a-GCST90001847	CD3 on HLA DR+ T cell	TBNK	GCST90001847	MFI
ebi-a-GCST90001848	CD3 on NKT	TBNK	GCST90001848	MFI
ebi-a-GCST90001849	CD3 on HLA DR+ CD4+	TBNK	GCST90001849	MFI
ebi-a-GCST90001850	CD3 on HLA DR+ CD8br	TBNK	GCST90001850	MFI
ebi-a-GCST90001851	CD3 on T cell	Treg	GCST90001851	MFI
ebi-a-GCST90001852	CD3 on CD39+ resting Treg	Treg	GCST90001852	MFI
ebi-a-GCST90001853	CD3 on activated Treg	Treg	GCST90001853	MFI
ebi-a-GCST90001854	CD3 on CD39+ activated Treg	Treg	GCST90001854	MFI
ebi-a-GCST90001855	CD3 on secreting Treg	Treg	GCST90001855	MFI
ebi-a-GCST90001856	CD3 on CD39+ secreting Treg	Treg	GCST90001856	MFI
ebi-a-GCST90001857	CD3 on activated & secreting Treg	Treg	GCST90001857	MFI
ebi-a-GCST90001858	CD3 on CD45RA+ CD4+	Treg	GCST90001858	MFI
ebi-a-GCST90001859	CD3 on CD8br	Treg	GCST90001859	MFI
ebi-a-GCST90001860	CD3 on CD39+ CD4+	Treg	GCST90001860	MFI
ebi-a-GCST90001861	CD3 on CD28+ CD4+	Treg	GCST90001861	MFI
ebi-a-GCST90001862	CD3 on CD28+ DN (CD4-CD8-)	Treg	GCST90001862	MFI
ebi-a-GCST90001863	CD3 on CD28+ CD45RA- CD8br	Treg	GCST90001863	MFI
ebi-a-GCST90001864	CD3 on CD28+ CD45RA+ CD8br	Treg	GCST90001864	MFI
ebi-a-GCST90001865	CD3 on CD28- CD8br	Treg	GCST90001865	MFI
ebi-a-GCST90001866	CD3 on CD39+ CD8br	Treg	GCST90001866	MFI
ebi-a-GCST90001867	CD3 on CD4+	Treg	GCST90001867	MFI
ebi-a-GCST90001868	CD3 on CD4 Treg	Treg	GCST90001868	MFI
ebi-a-GCST90001869	CD3 on resting Treg	Treg	GCST90001869	MFI
ebi-a-GCST90001870	CD34 on HSC	Myeloid cell	GCST90001870	MFI
ebi-a-GCST90001871	HVEM on T cell	Maturation stages of T cell	GCST90001871	MFI
ebi-a-GCST90001872	HVEM on naive CD8br	Maturation stages of T cell	GCST90001872	MFI
ebi-a-GCST90001873	HVEM on EM CD8br	Maturation stages of T cell	GCST90001873	MFI
ebi-a-GCST90001874	HVEM on TD CD8br	Maturation stages of T cell	GCST90001874	MFI
ebi-a-GCST90001875	HVEM on CD4+	Maturation stages of T cell	GCST90001875	MFI
ebi-a-GCST90001876	HVEM on CM CD4+	Maturation stages of T cell	GCST90001876	MFI
ebi-a-GCST90001877	HVEM on naive CD4+	Maturation stages of T cell	GCST90001877	MFI
ebi-a-GCST90001878	HVEM on EM CD4+	Maturation stages of T cell	GCST90001878	MFI
ebi-a-GCST90001879	HVEM on TD CD4+	Maturation stages of T cell	GCST90001879	MFI
ebi-a-GCST90001880	HVEM on CD45RA- CD4+	Maturation stages of T cell	GCST90001880	MFI
ebi-a-GCST90001881	HVEM on CD8br	Maturation stages of T cell	GCST90001881	MFI
ebi-a-GCST90001882	HVEM on CM CD8br	Maturation stages of T cell	GCST90001882	MFI
ebi-a-GCST90001883	CD16-CD56 on NKT	TBNK	GCST90001883	MFI
ebi-a-GCST90001884	CD16-CD56 on NK	TBNK	GCST90001884	MFI
ebi-a-GCST90001885	CD16-CD56 on HLA DR+ NK	TBNK	GCST90001885	MFI
ebi-a-GCST90001886	CD28 on CD39+ activated Treg	Treg	GCST90001886	MFI
ebi-a-GCST90001887	CD28 on secreting Treg	Treg	GCST90001887	MFI
ebi-a-GCST90001888	CD28 on CD39+ secreting Treg	Treg	GCST90001888	MFI
ebi-a-GCST90001889	CD28 on activated & secreting Treg	Treg	GCST90001889	MFI
ebi-a-GCST90001890	CD28 on CD45RA+ CD4+	Treg	GCST90001890	MFI
ebi-a-GCST90001891	CD28 on CD45RA- CD4 not Treg	Treg	GCST90001891	MFI
ebi-a-GCST90001892	CD28 on CD39+ CD4+	Treg	GCST90001892	MFI
ebi-a-GCST90001893	CD28 on CD28+ CD45RA- CD8br	Treg	GCST90001893	MFI
ebi-a-GCST90001894	CD28 on CD28+ CD4+	Treg	GCST90001894	MFI
ebi-a-GCST90001895	CD28 on CD28+ DN (CD4-CD8-)	Treg	GCST90001895	MFI
ebi-a-GCST90001896	CD28 on CD28+ CD45RA+ CD8br	Treg	GCST90001896	MFI
ebi-a-GCST90001897	CD28 on CD39+ CD8br	Treg	GCST90001897	MFI
ebi-a-GCST90001898	CD28 on CD4+	Treg	GCST90001898	MFI
ebi-a-GCST90001899	CD28 on CD4 Treg	Treg	GCST90001899	MFI
ebi-a-GCST90001900	CD28 on resting Treg	Treg	GCST90001900	MFI
ebi-a-GCST90001901	CD28 on CD39+ resting Treg	Treg	GCST90001901	MFI
ebi-a-GCST90001902	CD28 on activated Treg	Treg	GCST90001902	MFI
ebi-a-GCST90001903	CD86 on myeloid DC	cDC	GCST90001903	MFI
ebi-a-GCST90001904	CD86 on CD62L+ myeloid DC	cDC	GCST90001904	MFI
ebi-a-GCST90001905	CD86 on monocyte	cDC	GCST90001905	MFI
ebi-a-GCST90001906	CD86 on granulocyte	cDC	GCST90001906	MFI
ebi-a-GCST90001907	CCR7 on naive CD4+	Maturation stages of T cell	GCST90001907	MFI
ebi-a-GCST90001908	CCR7 on naive CD8br	Maturation stages of T cell	GCST90001908	MFI
ebi-a-GCST90001909	CD45 on CD14+ monocyte	TBNK	GCST90001909	MFI
ebi-a-GCST90001910	CD45 on B cell	TBNK	GCST90001910	MFI
ebi-a-GCST90001911	CD45 on NK	TBNK	GCST90001911	MFI
ebi-a-GCST90001912	CD45 on HLA DR+ NK	TBNK	GCST90001912	MFI
ebi-a-GCST90001913	CD45 on granulocyte	TBNK	GCST90001913	MFI
ebi-a-GCST90001914	CD45 on lymphocyte	TBNK	GCST90001914	MFI
ebi-a-GCST90001915	CD45 on T cell	TBNK	GCST90001915	MFI
ebi-a-GCST90001916	CD45 on CD4+	TBNK	GCST90001916	MFI
ebi-a-GCST90001917	CD45 on CD8br	TBNK	GCST90001917	MFI
ebi-a-GCST90001918	CD45 on HLA DR+ T cell	TBNK	GCST90001918	MFI
ebi-a-GCST90001919	CD45 on NKT	TBNK	GCST90001919	MFI
ebi-a-GCST90001920	CD45 on HLA DR+ CD4+	TBNK	GCST90001920	MFI
ebi-a-GCST90001921	CD45 on HLA DR+ CD8br	TBNK	GCST90001921	MFI
ebi-a-GCST90001922	CD127 on T cell	Treg	GCST90001922	MFI
ebi-a-GCST90001923	CD127 on CD45RA- CD4 not Treg	Treg	GCST90001923	MFI
ebi-a-GCST90001924	CD127 on CD28+ CD4+	Treg	GCST90001924	MFI
ebi-a-GCST90001925	CD127 on CD28+ DN (CD4-CD8-)	Treg	GCST90001925	MFI
ebi-a-GCST90001926	CD127 on granulocyte	Treg	GCST90001926	MFI
ebi-a-GCST90001927	CD127 on CD8br	Treg	GCST90001927	MFI
ebi-a-GCST90001928	CD127 on CD28+ CD45RA- CD8br	Treg	GCST90001928	MFI
ebi-a-GCST90001929	CD127 on CD28+ CD45RA+ CD8br	Treg	GCST90001929	MFI
ebi-a-GCST90001930	CD127 on CD28- CD8br	Treg	GCST90001930	MFI
ebi-a-GCST90001931	CD127 on CD4+	Treg	GCST90001931	MFI
ebi-a-GCST90001932	CD127 on CD45RA+ CD4+	Treg	GCST90001932	MFI
ebi-a-GCST90001933	CD25 on CD45RA- CD4 not Treg	Treg	GCST90001933	MFI
ebi-a-GCST90001934	CD25 on CD45RA+ CD4 not Treg	Treg	GCST90001934	MFI
ebi-a-GCST90001935	CD25 on CD39+ CD4 Treg	Treg	GCST90001935	MFI
ebi-a-GCST90001936	CD25 on CD4 Treg	Treg	GCST90001936	MFI
ebi-a-GCST90001937	CD25 on resting Treg	Treg	GCST90001937	MFI
ebi-a-GCST90001938	CD25 on CD39+ resting Treg	Treg	GCST90001938	MFI
ebi-a-GCST90001939	CD25 on activated Treg	Treg	GCST90001939	MFI
ebi-a-GCST90001940	CD25 on CD39+ activated Treg	Treg	GCST90001940	MFI
ebi-a-GCST90001941	CD25 on secreting Treg	Treg	GCST90001941	MFI
ebi-a-GCST90001942	CD25 on CD39+ secreting Treg	Treg	GCST90001942	MFI
ebi-a-GCST90001943	CD25 on activated & secreting Treg	Treg	GCST90001943	MFI
ebi-a-GCST90001944	CD123 on plasmacytoid DC	cDC	GCST90001944	MFI
ebi-a-GCST90001945	CD123 on CD62L+ plasmacytoid DC	cDC	GCST90001945	MFI
ebi-a-GCST90001946	CD33 on CD14+ monocyte	Myeloid cell	GCST90001946	MFI
ebi-a-GCST90001947	CD33 on CD33br HLA DR+ CD14dim	Myeloid cell	GCST90001947	MFI
ebi-a-GCST90001948	CD33 on CD33dim HLA DR+ CD11b+	Myeloid cell	GCST90001948	MFI
ebi-a-GCST90001949	CD33 on CD33dim HLA DR+ CD11b-	Myeloid cell	GCST90001949	MFI
ebi-a-GCST90001950	CD33 on Gr MDSC	Myeloid cell	GCST90001950	MFI
ebi-a-GCST90001951	CD33 on CD66b++ myeloid cell	Myeloid cell	GCST90001951	MFI
ebi-a-GCST90001952	CD33 on Mo MDSC	Myeloid cell	GCST90001952	MFI
ebi-a-GCST90001953	CD33 on CD33dim HLA DR-	Myeloid cell	GCST90001953	MFI
ebi-a-GCST90001954	CD33 on basophil	Myeloid cell	GCST90001954	MFI
ebi-a-GCST90001955	CD33 on Im MDSC	Myeloid cell	GCST90001955	MFI
ebi-a-GCST90001956	CD33 on CD33br HLA DR+	Myeloid cell	GCST90001956	MFI
ebi-a-GCST90001957	CD33 on CD33br HLA DR+ CD14-	Myeloid cell	GCST90001957	MFI
ebi-a-GCST90001958	CD4 on monocyte	TBNK	GCST90001958	MFI
ebi-a-GCST90001959	CD4 on HLA DR+ CD4+	TBNK	GCST90001959	MFI
ebi-a-GCST90001960	CD25 on CD4+	Treg	GCST90001960	MFI
ebi-a-GCST90001961	CD25 on CD39+ CD4+	Treg	GCST90001961	MFI
ebi-a-GCST90001962	CD25 on CD28+ CD4+	Treg	GCST90001962	MFI
ebi-a-GCST90001963	FSC-A on myeloid DC	cDC	GCST90001963	Morphological parameter
ebi-a-GCST90001964	FSC-A on plasmacytoid DC	cDC	GCST90001964	Morphological parameter
ebi-a-GCST90001965	FSC-A on monocyte	cDC	GCST90001965	Morphological parameter
ebi-a-GCST90001966	FSC-A on granulocyte	cDC	GCST90001966	Morphological parameter
ebi-a-GCST90001967	FSC-A on CD14+ monocyte	TBNK	GCST90001967	Morphological parameter
ebi-a-GCST90001968	FSC-A on B cell	TBNK	GCST90001968	Morphological parameter
ebi-a-GCST90001969	FSC-A on NK	TBNK	GCST90001969	Morphological parameter
ebi-a-GCST90001970	FSC-A on HLA DR+ NK	TBNK	GCST90001970	Morphological parameter
ebi-a-GCST90001971	FSC-A on lymphocyte	TBNK	GCST90001971	Morphological parameter
ebi-a-GCST90001972	FSC-A on T cell	TBNK	GCST90001972	Morphological parameter
ebi-a-GCST90001973	FSC-A on CD4+	TBNK	GCST90001973	Morphological parameter
ebi-a-GCST90001974	FSC-A on CD8br	TBNK	GCST90001974	Morphological parameter
ebi-a-GCST90001975	FSC-A on HLA DR+ T cell	TBNK	GCST90001975	Morphological parameter
ebi-a-GCST90001976	FSC-A on NKT	TBNK	GCST90001976	Morphological parameter
ebi-a-GCST90001977	FSC-A on HLA DR+ CD4+	TBNK	GCST90001977	Morphological parameter
ebi-a-GCST90001978	FSC-A on HLA DR+ CD8br	TBNK	GCST90001978	Morphological parameter
ebi-a-GCST90001979	CD16 on CD14- CD16+ monocyte	Monocyte	GCST90001979	MFI
ebi-a-GCST90001980	CD40 on CD14+ CD16- monocyte	Monocyte	GCST90001980	MFI
ebi-a-GCST90001981	CD40 on CD14+ CD16+ monocyte	Monocyte	GCST90001981	MFI
ebi-a-GCST90001982	CCR2 on CD14- CD16+ monocyte	Monocyte	GCST90001982	MFI
ebi-a-GCST90001983	CD14 on CD14+ CD16+ monocyte	Monocyte	GCST90001983	MFI
ebi-a-GCST90001984	HLA DR on CD14- CD16+ monocyte	Monocyte	GCST90001984	MFI
ebi-a-GCST90001985	CD40 on monocytes	Monocyte	GCST90001985	MFI
ebi-a-GCST90001986	CD14 on CD14+ CD16- monocyte	Monocyte	GCST90001986	MFI
ebi-a-GCST90001987	CD64 on CD14+ CD16- monocyte	Monocyte	GCST90001987	MFI
ebi-a-GCST90001988	HLA DR on CD14+ CD16- monocyte	Monocyte	GCST90001988	MFI
ebi-a-GCST90001989	CD40 on CD14- CD16+ monocyte	Monocyte	GCST90001989	MFI
ebi-a-GCST90001990	CD64 on CD14- CD16+ monocyte	Monocyte	GCST90001990	MFI
ebi-a-GCST90001991	HLA DR on CD14+ monocyte	Monocyte	GCST90001991	MFI
ebi-a-GCST90001992	CCR2 on CD14+ CD16+ monocyte	Monocyte	GCST90001992	MFI
ebi-a-GCST90001993	PDL-1 on CD14+ CD16- monocyte	Monocyte	GCST90001993	MFI
ebi-a-GCST90001994	CX3CR1 on CD14- CD16-	Monocyte	GCST90001994	MFI
ebi-a-GCST90001995	CX3CR1 on monocyte	Monocyte	GCST90001995	MFI
ebi-a-GCST90001996	CX3CR1 on CD14+ CD16+ monocyte	Monocyte	GCST90001996	MFI
ebi-a-GCST90001997	CX3CR1 on CD14+ CD16- monocyte	Monocyte	GCST90001997	MFI
ebi-a-GCST90001998	PDL-1 on CD14+ CD16+ monocyte	Monocyte	GCST90001998	MFI
ebi-a-GCST90001999	PDL-1 on CD14- CD16+ monocyte	Monocyte	GCST90001999	MFI
ebi-a-GCST90002000	PDL-1 on CD14- CD16-	Monocyte	GCST90002000	MFI
ebi-a-GCST90002001	CD64 on CD14- CD16-	Monocyte	GCST90002001	MFI
ebi-a-GCST90002002	PDL-1 on monocyte	Monocyte	GCST90002002	MFI
ebi-a-GCST90002003	CCR2 on CD14- CD16-	Monocyte	GCST90002003	MFI
ebi-a-GCST90002004	CCR2 on CD14+ CD16- monocyte	Monocyte	GCST90002004	MFI
ebi-a-GCST90002005	CD16 on CD14+ CD16+ monocyte	Monocyte	GCST90002005	MFI
ebi-a-GCST90002006	CD64 on monocyte	Monocyte	GCST90002006	MFI
ebi-a-GCST90002007	HLA DR on CD14+ CD16+ monocyte	Monocyte	GCST90002007	MFI
ebi-a-GCST90002008	CCR2 on monocyte	Monocyte	GCST90002008	MFI
ebi-a-GCST90002009	HLA DR on CD14- CD16-	Monocyte	GCST90002009	MFI
ebi-a-GCST90002010	HLA DR on monocyte	Monocyte	GCST90002010	MFI
ebi-a-GCST90002011	CD64 on CD14+ CD16+ monocyte	Monocyte	GCST90002011	MFI
ebi-a-GCST90002012	CX3CR1 on CD14- CD16+ monocyte	Monocyte	GCST90002012	MFI
ebi-a-GCST90002013	CCR2 on myeloid DC	cDC	GCST90002013	MFI
ebi-a-GCST90002014	CCR2 on CD62L+ myeloid DC	cDC	GCST90002014	MFI
ebi-a-GCST90002015	CCR2 on plasmacytoid DC	cDC	GCST90002015	MFI
ebi-a-GCST90002016	CCR2 on CD62L+ plasmacytoid DC	cDC	GCST90002016	MFI
ebi-a-GCST90002017	CCR2 on monocyte	cDC	GCST90002017	MFI
ebi-a-GCST90002018	CCR2 on granulocyte	cDC	GCST90002018	MFI
ebi-a-GCST90002019	CD14 on Mo MDSC	Myeloid cell	GCST90002019	MFI
ebi-a-GCST90002020	CD14 on CD33br HLA DR+ CD14dim	Myeloid cell	GCST90002020	MFI
ebi-a-GCST90002021	CD14 on CD33dim HLA DR+ CD11b+	Myeloid cell	GCST90002021	MFI
ebi-a-GCST90002022	CD4 on CD4+	Maturation stages of T cell	GCST90002022	MFI
ebi-a-GCST90002023	CD4 on CM CD4 +	Maturation stages of T cell	GCST90002023	MFI
ebi-a-GCST90002024	CD4 on naive CD4+	Maturation stages of T cell	GCST90002024	MFI
ebi-a-GCST90002025	CD4 on EM CD4+	Maturation stages of T cell	GCST90002025	MFI
ebi-a-GCST90002026	CD4 on TD CD4+	Maturation stages of T cell	GCST90002026	MFI
ebi-a-GCST90002027	CD4 on CD45RA+ CD4+	Maturation stages of T cell	GCST90002027	MFI
ebi-a-GCST90002028	CD19 on B cell	TBNK	GCST90002028	MFI
ebi-a-GCST90002029	CD39 on CD39+ CD8br	Treg	GCST90002029	MFI
ebi-a-GCST90002030	CD39 on CD39+ activated Treg	Treg	GCST90002030	MFI
ebi-a-GCST90002031	CD39 on CD39+ secreting Treg	Treg	GCST90002031	MFI
ebi-a-GCST90002032	CD39 on CD39+ CD4+	Treg	GCST90002032	MFI
ebi-a-GCST90002033	CD39 on granulocyte	Treg	GCST90002033	MFI
ebi-a-GCST90002034	CD39 on monocyte	Treg	GCST90002034	MFI
ebi-a-GCST90002035	CD80 on myeloid DC	cDC	GCST90002035	MFI
ebi-a-GCST90002036	CD80 on CD62L+ myeloid DC	cDC	GCST90002036	MFI
ebi-a-GCST90002037	CD80 on plasmacytoid DC	cDC	GCST90002037	MFI
ebi-a-GCST90002038	CD80 on CD62L+ plasmacytoid DC	cDC	GCST90002038	MFI
ebi-a-GCST90002039	CD80 on monocyte	cDC	GCST90002039	MFI
ebi-a-GCST90002040	CD80 on granulocyte	cDC	GCST90002040	MFI
ebi-a-GCST90002041	CD45 on lymphocyte	Myeloid cell	GCST90002041	MFI
ebi-a-GCST90002042	CD45 on CD33br HLA DR+ CD14-	Myeloid cell	GCST90002042	MFI
ebi-a-GCST90002043	CD45 on CD33br HLA DR+ CD14dim	Myeloid cell	GCST90002043	MFI
ebi-a-GCST90002044	CD45 on CD33dim HLA DR+ CD11b-	Myeloid cell	GCST90002044	MFI
ebi-a-GCST90002045	CD45 on CD33- HLA DR-	Myeloid cell	GCST90002045	MFI
ebi-a-GCST90002046	CD45 on CD33- HLA DR+	Myeloid cell	GCST90002046	MFI
ebi-a-GCST90002047	CD45 on Gr MDSC	Myeloid cell	GCST90002047	MFI
ebi-a-GCST90002048	CD45 on CD66b++ myelod cell	Myeloid cell	GCST90002048	MFI
ebi-a-GCST90002049	CD45 on Mo MDSC	Myeloid cell	GCST90002049	MFI
ebi-a-GCST90002050	CD45 on CD33dim HLA DR-	Myeloid cell	GCST90002050	MFI
ebi-a-GCST90002051	CD45 on basophil	Myeloid cell	GCST90002051	MFI
ebi-a-GCST90002052	CD45 on Im MDSC	Myeloid cell	GCST90002052	MFI
ebi-a-GCST90002053	CD45 on CD33br HLA DR+	Myeloid cell	GCST90002053	MFI
ebi-a-GCST90002054	CD8 on CM CD8br	Maturation stages of T cell	GCST90002054	MFI
ebi-a-GCST90002055	CD8 on naive CD8br	Maturation stages of T cell	GCST90002055	MFI
ebi-a-GCST90002056	CD8 on EM CD8br	Maturation stages of T cell	GCST90002056	MFI
ebi-a-GCST90002057	CD8 on TD CD8br	Maturation stages of T cell	GCST90002057	MFI
ebi-a-GCST90002058	CD8 on CD8br	TBNK	GCST90002058	MFI
ebi-a-GCST90002059	CD8 on NKT	TBNK	GCST90002059	MFI
ebi-a-GCST90002060	CD8 on HLA DR+ CD8br	TBNK	GCST90002060	MFI
ebi-a-GCST90002061	CD4 on CD39+ CD4+	Treg	GCST90002061	MFI
ebi-a-GCST90002062	CD4 on CD28+ CD4+	Treg	GCST90002062	MFI
ebi-a-GCST90002063	CD4 on CD4 Treg	Treg	GCST90002063	MFI
ebi-a-GCST90002064	CD4 on resting Treg	Treg	GCST90002064	MFI
ebi-a-GCST90002065	CD4 on CD39+ resting Treg	Treg	GCST90002065	MFI
ebi-a-GCST90002066	CD4 on activated Treg	Treg	GCST90002066	MFI
ebi-a-GCST90002067	CD4 on CD39+ activated Treg	Treg	GCST90002067	MFI
ebi-a-GCST90002068	CD4 on secreting Treg	Treg	GCST90002068	MFI
ebi-a-GCST90002069	CD4 on CD39+ secreting Treg	Treg	GCST90002069	MFI
ebi-a-GCST90002070	CD4 on activated & secreting Treg	Treg	GCST90002070	MFI
ebi-a-GCST90002071	SSC-A on myeloid DC	cDC	GCST90002071	Morphological parameter
ebi-a-GCST90002072	SSC-A on plasmacytoid DC	cDC	GCST90002072	Morphological parameter
ebi-a-GCST90002073	SSC-A on monocyte	cDC	GCST90002073	Morphological parameter
ebi-a-GCST90002074	SSC-A on CD14+ monocyte	TBNK	GCST90002074	Morphological parameter
ebi-a-GCST90002075	SSC-A on B cell	TBNK	GCST90002075	Morphological parameter
ebi-a-GCST90002076	SSC-A on NK	TBNK	GCST90002076	Morphological parameter
ebi-a-GCST90002077	SSC-A on HLA DR+ NK	TBNK	GCST90002077	Morphological parameter
ebi-a-GCST90002078	SSC-A on granulocyte	TBNK	GCST90002078	Morphological parameter
ebi-a-GCST90002079	SSC-A on lymphocyte	TBNK	GCST90002079	Morphological parameter
ebi-a-GCST90002080	SSC-A on T cell	TBNK	GCST90002080	Morphological parameter
ebi-a-GCST90002081	SSC-A on CD4+	TBNK	GCST90002081	Morphological parameter
ebi-a-GCST90002082	SSC-A on CD8br	TBNK	GCST90002082	Morphological parameter
ebi-a-GCST90002083	SSC-A on HLA DR+ T cell	TBNK	GCST90002083	Morphological parameter
ebi-a-GCST90002084	SSC-A on NKT	TBNK	GCST90002084	Morphological parameter
ebi-a-GCST90002085	SSC-A on HLA DR+ CD4+	TBNK	GCST90002085	Morphological parameter
ebi-a-GCST90002086	SSC-A on HLA DR+ CD8br	TBNK	GCST90002086	Morphological parameter
ebi-a-GCST90002087	CD11c on myeloid DC	cDC	GCST90002087	MFI
ebi-a-GCST90002088	CD11c on CD62L+ myeloid DC	cDC	GCST90002088	MFI
ebi-a-GCST90002089	CD11c on monocyte	cDC	GCST90002089	MFI
ebi-a-GCST90002090	CD11c on granulocyte	cDC	GCST90002090	MFI
ebi-a-GCST90002091	CD11b on CD14+ monocyte	Myeloid cell	GCST90002091	MFI
ebi-a-GCST90002092	CD11b on Gr MDSC	Myeloid cell	GCST90002092	MFI
ebi-a-GCST90002093	CD11b on CD66b++ myeloid cell	Myeloid cell	GCST90002093	MFI
ebi-a-GCST90002094	CD11b on Mo MDSC	Myeloid cell	GCST90002094	MFI
ebi-a-GCST90002095	CD11b on CD33dim HLA DR-	Myeloid cell	GCST90002095	MFI
ebi-a-GCST90002096	CD11b on basophil	Myeloid cell	GCST90002096	MFI
ebi-a-GCST90002097	CD11b on CD33br HLA DR+ CD14dim	Myeloid cell	GCST90002097	MFI
ebi-a-GCST90002098	CD45RA on naive CD4+	Maturation stages of T cell	GCST90002098	MFI
ebi-a-GCST90002099	CD4RA on TD CD4+	Maturation stages of T cell	GCST90002099	MFI
ebi-a-GCST90002100	CD45RA on naive CD8br	Maturation stages of T cell	GCST90002100	MFI
ebi-a-GCST90002101	CD45RA on TD CD8br	Maturation stages of T cell	GCST90002101	MFI
ebi-a-GCST90002102	CD45RA on resting Treg	Treg	GCST90002102	MFI
ebi-a-GCST90002103	CD45RA on CD39+ resting Treg	Treg	GCST90002103	MFI
ebi-a-GCST90002104	HLA DR on myeloid DC	cDC	GCST90002104	MFI
ebi-a-GCST90002105	HLA DR on plasmacytoid DC	cDC	GCST90002105	MFI
ebi-a-GCST90002106	HLA DR on DC	cDC	GCST90002106	MFI
ebi-a-GCST90002107	HLA DR on HSC	Myeloid cell	GCST90002107	MFI
ebi-a-GCST90002108	HLA DR on CD33br HLA DR+ CD14-	Myeloid cell	GCST90002108	MFI
ebi-a-GCST90002109	HLA DR on CD33br HLA DR+ CD14dim	Myeloid cell	GCST90002109	MFI
ebi-a-GCST90002110	HLA DR on CD33dim HLA DR+ CD11b+	Myeloid cell	GCST90002110	MFI
ebi-a-GCST90002111	HLA DR on CD33dim HLA DR+ CD11b-	Myeloid cell	GCST90002111	MFI
ebi-a-GCST90002112	HLA DR on CD33- HLA DR+	Myeloid cell	GCST90002112	MFI
ebi-a-GCST90002113	HLA DR on HLA DR+ T cell	TBNK	GCST90002113	MFI
ebi-a-GCST90002114	HLA DR on HLA DR+ CD4+	TBNK	GCST90002114	MFI
ebi-a-GCST90002115	HLA DR on HLA DR+ CD8br	TBNK	GCST90002115	MFI
ebi-a-GCST90002116	HLA DR on B cell	TBNK	GCST90002116	MFI
ebi-a-GCST90002117	HLA DR on HLA DR+ NK	TBNK	GCST90002117	MFI
ebi-a-GCST90002118	CD8 on CD28+ CD45RA- CD8br	Treg	GCST90002118	MFI
ebi-a-GCST90002119	CD8 on CD28+ CD45RA+ CD8br	Treg	GCST90002119	MFI
ebi-a-GCST90002120	CD8 on CD28- CD8br	Treg	GCST90002120	MFI
ebi-a-GCST90002121	CD8 on CD39+ CD8br	Treg	GCST90002121	MFI

## Sheet: Table S3
Table S3. SNPs associated with immune cells chosen as IVs.
ID	SNP	effect_allele.exposure	other_allele.exposure	beta.exposure	eaf.exposure	se.exposure	pval.exposure	R2	f	meanf
ebi-a-GCST90001401	rs11688492	C	T	0.2796	0.0528	0.05583	5.767e-07	0.0068134	25.0669	30.5656
ebi-a-GCST90001401	rs61786059	T	G	-0.1216	0.5196	0.02504	1.24e-06	0.00640914	23.5701	23.027
ebi-a-GCST90001401	rs77126700	C	T	-0.1238	0.3135	0.02692	4.45e-06	0.00575148	21.1375	23.027
ebi-a-GCST90001401	rs9615714	G	A	0.3825	0.0239	0.08026	1.95e-06	0.00617403	22.7001	23.027
ebi-a-GCST90001460	rs10853636	G	A	0.1138	0.4413	0.02422	2.72703e-06	0.00650068	22.0637	26.52
ebi-a-GCST90001460	rs115638174	T	C	-0.7983	0.0052	0.166	1.59302e-06	0.00680776	23.1131	26.52
ebi-a-GCST90001460	rs117039412	A	T	2.012	0.0007	0.4152	1.31701e-06	0.00691169	23.4684	26.52
ebi-a-GCST90001460	rs11776881	C	A	0.1139	0.4092	0.02439	3.14101e-06	0.00642215	21.7955	26.52
ebi-a-GCST90001460	rs12616455	A	G	0.1321	0.7121	0.02633	5.57301e-07	0.0074051	25.1563	26.52
ebi-a-GCST90001460	rs144152085	G	C	-1.824	0.0009	0.3956	4.16601e-06	0.0062613	21.2461	26.52
ebi-a-GCST90001460	rs16944211	T	C	-1.205	0.0027	0.2342	2.80899e-07	0.00778504	26.4571	26.52
ebi-a-GCST90001460	rs17582557	C	T	0.4301	0.0169	0.09125	2.54302e-06	0.00654151	22.2032	26.52
ebi-a-GCST90001460	rs186765793	T	C	-0.3111	0.0325	0.06766	4.41804e-06	0.00622699	21.129	26.52
ebi-a-GCST90001460	rs2164210	C	T	0.1937	0.3244	0.02628	2.11787e-13	0.0158462	54.2939	26.52
ebi-a-GCST90001460	rs217667	T	C	0.1614	0.1457	0.03341	1.424e-06	0.00686935	23.3237	26.52
ebi-a-GCST90001460	rs2545798	A	T	0.1163	0.4813	0.02379	1.05201e-06	0.00703332	23.8843	26.52
ebi-a-GCST90001460	rs2862050	T	C	-0.1453	0.818	0.03097	2.81598e-06	0.00648156	21.9984	26.52
ebi-a-GCST90001460	rs55901425	C	T	1.044	0.0028	0.2255	3.81101e-06	0.00631266	21.4215	26.52
ebi-a-GCST90001460	rs62354582	T	C	0.5481	0.0133	0.1034	1.245e-07	0.00825908	28.0815	26.52
ebi-a-GCST90001460	rs6708784	G	A	0.1169	0.4784	0.02406	1.243e-06	0.00694808	23.5928	26.52
ebi-a-GCST90001460	rs77908862	C	T	0.2251	0.071	0.04706	1.79399e-06	0.00673546	22.866	26.52
ebi-a-GCST90001460	rs876039	C	G	-0.1971	0.2619	0.02752	9.51481e-13	0.0149754	51.2648	26.52
ebi-a-GCST90001511	rs10785396	A	G	-0.1309	0.6852	0.02734	1.749e-06	0.00662546	22.9102	32.7513
ebi-a-GCST90001511	rs116794175	C	T	-1.101	0.0042	0.1969	2.45901e-08	0.0090151	31.2486	32.7513
ebi-a-GCST90001511	rs116928928	C	T	-0.2998	0.0407	0.06526	4.517e-06	0.00610283	21.0919	32.7513
ebi-a-GCST90001511	rs12458491	T	A	0.5009	0.0188	0.09263	6.82905e-08	0.00843607	29.2244	32.7513
ebi-a-GCST90001511	rs143283244	A	G	-2.405	0.0006	0.4952	1.243e-06	0.00681584	23.5731	32.7513
ebi-a-GCST90001511	rs148871284	T	C	0.3478	0.0343	0.07003	7.13099e-07	0.00712534	24.6512	32.7513
ebi-a-GCST90001511	rs149406003	A	G	-0.2876	0.0499	0.05719	5.17798e-07	0.00730423	25.2746	32.7513
ebi-a-GCST90001511	rs17583875	A	G	-1.737	0.0029	0.2311	7.08272e-14	0.0161711	56.4608	32.7513
ebi-a-GCST90001511	rs35825512	T	C	0.1893	0.1189	0.03901	1.268e-06	0.00680463	23.534	32.7513
ebi-a-GCST90001511	rs4955262	A	G	-0.1201	0.5921	0.02581	3.42003e-06	0.00626041	21.64	32.7513
ebi-a-GCST90001511	rs61839660	T	C	0.6146	0.0543	0.05523	2.77588e-28	0.0347763	123.761	32.7513
ebi-a-GCST90001511	rs62518962	A	G	-0.3386	0.0298	0.07329	3.99098e-06	0.00617186	21.332	32.7513
ebi-a-GCST90001511	rs76420648	A	G	-0.3221	0.0364	0.0695	3.70297e-06	0.0062105	21.4664	32.7513
ebi-a-GCST90001511	rs80266752	C	G	0.3191	0.0368	0.06647	1.64999e-06	0.00666071	23.0329	32.7513
ebi-a-GCST90001511	rs9268791	C	T	-0.1554	0.7472	0.03307	2.74303e-06	0.00638371	22.0689	32.7513
ebi-a-GCST90001512	rs11579717	A	G	-1.078	0.0044	0.1911	1.83202e-08	0.00917348	31.8027	28.7933
ebi-a-GCST90001512	rs116794175	C	T	-0.9442	0.0042	0.197	1.72302e-06	0.00663931	22.9585	28.7933
ebi-a-GCST90001512	rs12006014	A	G	0.183	0.1158	0.03935	3.422e-06	0.00625329	21.6152	28.7933
ebi-a-GCST90001512	rs12458491	T	A	0.4275	0.0188	0.09269	4.12601e-06	0.00615102	21.2595	28.7933
ebi-a-GCST90001512	rs139048853	C	T	-0.2433	0.0646	0.05164	2.56201e-06	0.00641706	22.185	28.7933
ebi-a-GCST90001512	rs143283244	A	G	-2.27	0.0006	0.4951	4.701e-06	0.00607908	21.0094	28.7933
ebi-a-GCST90001512	rs148871284	T	C	0.3269	0.0343	0.07002	3.14702e-06	0.00630174	21.7838	28.7933
ebi-a-GCST90001512	rs1558501	C	G	-0.1391	0.2518	0.02923	2.037e-06	0.00654583	22.6331	28.7933
ebi-a-GCST90001512	rs17666424	A	G	0.212	0.0912	0.04507	2.65797e-06	0.00639632	22.1128	28.7933
ebi-a-GCST90001512	rs2004605	T	C	0.1253	0.35	0.02686	3.19198e-06	0.00629172	21.7489	28.7933
ebi-a-GCST90001512	rs2702579	T	C	-0.2771	0.049	0.05782	1.72302e-06	0.00663812	22.9543	28.7933
ebi-a-GCST90001512	rs419099	G	A	-0.1371	0.2912	0.02955	3.61002e-06	0.00622399	21.5133	28.7933
ebi-a-GCST90001512	rs4497244	A	G	-1.396	0.0033	0.2116	4.85736e-11	0.0125053	43.4997	28.7933
ebi-a-GCST90001512	rs61839660	T	C	0.5758	0.0543	0.05532	5.32353e-25	0.0305578	108.275	28.7933
ebi-a-GCST90001512	rs6771179	G	C	-0.119	0.5601	0.02542	2.94897e-06	0.00633582	21.9023	28.7933
ebi-a-GCST90001512	rs6912413	G	C	-0.1789	0.1263	0.03881	4.17503e-06	0.00614437	21.2364	28.7933
ebi-a-GCST90001512	rs7017671	G	C	0.1194	0.3883	0.02605	4.74504e-06	0.00607529	20.9962	28.7933
ebi-a-GCST90001517	rs10740011	T	G	-0.1538	0.4594	0.03237	2.15799e-06	0.0120043	22.5507	26.7754
ebi-a-GCST90001517	rs11161969	G	A	0.1593	0.4128	0.03298	1.483e-06	0.0124012	23.3057	26.7754
ebi-a-GCST90001517	rs115418145	T	G	3.847	0.0005	0.8008	1.67498e-06	0.0122684	23.0531	26.7754
ebi-a-GCST90001517	rs117285079	G	C	-0.3814	0.0401	0.08257	4.12895e-06	0.011353	21.3132	26.7754
ebi-a-GCST90001517	rs11777538	G	A	-0.1958	0.1889	0.04267	4.77705e-06	0.0112057	21.0335	26.7754
ebi-a-GCST90001517	rs12297491	A	C	0.2117	0.1671	0.0447	2.34801e-06	0.0119281	22.4057	26.7754
ebi-a-GCST90001517	rs13334605	G	C	0.1693	0.6631	0.03482	1.262e-06	0.0125638	23.615	26.7754
ebi-a-GCST90001517	rs143438920	A	C	-0.7744	0.01	0.1677	4.14801e-06	0.0113465	21.3008	26.7754
ebi-a-GCST90001517	rs143612223	T	A	3.416	0.0005	0.6702	3.79901e-07	0.0137896	25.9513	26.7754
ebi-a-GCST90001517	rs182908654	C	T	-2.346	0.0019	0.4382	9.67008e-08	0.0151921	28.6315	26.7754
ebi-a-GCST90001517	rs2703989	T	C	0.7558	0.0105	0.1608	2.80899e-06	0.0117507	22.0686	26.7754
ebi-a-GCST90001517	rs35948572	T	C	0.2079	0.1593	0.04443	3.09899e-06	0.0116472	21.872	26.7754
ebi-a-GCST90001517	rs3770997	C	T	0.1643	0.3103	0.03508	3.02002e-06	0.0116684	21.9123	26.7754
ebi-a-GCST90001517	rs3865444	A	C	-0.3696	0.2131	0.03875	4.35913e-21	0.0466782	90.8767	26.7754
ebi-a-GCST90001517	rs5020267	G	A	0.2285	0.1453	0.0465	9.69304e-07	0.0128296	24.1212	26.7754
ebi-a-GCST90001517	rs505769	A	C	0.1809	0.2672	0.03789	1.93402e-06	0.0121196	22.7699	26.7754
ebi-a-GCST90001517	rs61916462	A	G	0.2229	0.1418	0.04674	2e-06	0.0120924	22.7183	26.7754
ebi-a-GCST90001517	rs74253876	T	C	-0.2048	0.2177	0.0394	2.249e-07	0.0143335	26.9898	26.7754
ebi-a-GCST90001517	rs77906933	G	A	1.586	0.0022	0.3361	2.54097e-06	0.0118427	22.2434	26.7754
ebi-a-GCST90001518	rs115418145	T	G	3.845	0.0005	0.8059	1.97201e-06	0.0121031	22.7385	26.5133
ebi-a-GCST90001518	rs117019089	T	G	3.21	0.0005	0.6755	2.173e-06	0.0120079	22.5575	26.5133
ebi-a-GCST90001518	rs13334605	G	C	0.1663	0.6631	0.03526	2.58101e-06	0.0118306	22.2204	26.5133
ebi-a-GCST90001518	rs138272175	T	C	0.4332	0.0355	0.0905	1.826e-06	0.0121818	22.8882	26.5133
ebi-a-GCST90001518	rs143612223	T	A	3.174	0.0005	0.6763	2.89201e-06	0.0117158	22.0023	26.5133
ebi-a-GCST90001518	rs16988845	A	C	0.1559	0.5326	0.03326	2.97502e-06	0.0116868	21.9472	26.5133
ebi-a-GCST90001518	rs182908654	C	T	-2.363	0.0019	0.4476	1.447e-07	0.0147787	27.8407	26.5133
ebi-a-GCST90001518	rs2703989	T	C	0.7944	0.0105	0.1623	1.06299e-06	0.0127301	23.9317	26.5133
ebi-a-GCST90001518	rs3865444	A	C	-0.3767	0.2131	0.03917	2.12618e-21	0.0474177	92.3882	26.5133
ebi-a-GCST90001518	rs4020134	G	A	-0.1615	0.6284	0.03468	3.425e-06	0.0115372	21.663	26.5133
ebi-a-GCST90001518	rs5020267	G	A	0.2171	0.1453	0.04709	4.29101e-06	0.0113104	21.2322	26.5133
ebi-a-GCST90001518	rs505806	A	G	0.1855	0.2672	0.03836	1.42899e-06	0.0124295	23.3595	26.5133
ebi-a-GCST90001518	rs57812633	G	A	0.2146	0.152	0.04524	2.25398e-06	0.0119658	22.4774	26.5133
ebi-a-GCST90001518	rs61916496	T	A	0.2063	0.1674	0.04447	3.76504e-06	0.0114503	21.4979	26.5133
ebi-a-GCST90001518	rs6858113	A	G	0.1616	0.3388	0.03485	3.76504e-06	0.0114402	21.4788	26.5133
ebi-a-GCST90001518	rs75873877	C	T	0.3336	0.0603	0.07025	2.201e-06	0.0119915	22.5264	26.5133
ebi-a-GCST90001518	rs77906933	G	A	1.56	0.0022	0.3396	4.65897e-06	0.0112296	21.0788	26.5133
ebi-a-GCST90001518	rs9990730	C	A	-0.172	0.6983	0.03553	1.40501e-06	0.012456	23.4099	26.5133
ebi-a-GCST90001520	rs10112702	G	C	-0.2209	0.2034	0.04185	1.464e-07	0.0147738	27.8313	27.5537
ebi-a-GCST90001520	rs112790132	A	G	-0.7381	0.0118	0.1481	6.81993e-07	0.0131919	24.8115	27.5537
ebi-a-GCST90001520	rs113771439	A	G	0.1922	0.2279	0.03902	9.1199e-07	0.01289	24.2362	27.5537
ebi-a-GCST90001520	rs11618675	A	G	0.4989	0.025	0.1078	3.94403e-06	0.0113964	21.3955	27.5537
ebi-a-GCST90001520	rs142786778	A	G	-1.725	0.0019	0.3728	3.96196e-06	0.0113921	21.3874	27.5537
ebi-a-GCST90001520	rs143612223	T	A	3.383	0.0005	0.6763	6.22702e-07	0.0132883	24.9952	27.5537
ebi-a-GCST90001520	rs182908654	C	T	-2.178	0.0019	0.4366	6.68005e-07	0.0132167	24.8588	27.5537
ebi-a-GCST90001520	rs187876923	T	C	0.5732	0.0215	0.1195	1.74301e-06	0.0122317	22.9831	27.5537
ebi-a-GCST90001520	rs3865444	A	C	-0.3278	0.2131	0.03915	1.08493e-16	0.03636	70.0304	27.5537
ebi-a-GCST90001520	rs7180375	C	T	0.158	0.4241	0.03442	4.72803e-06	0.0112137	21.0487	27.5537
ebi-a-GCST90001520	rs74253876	T	C	-0.2252	0.2177	0.03955	1.45001e-08	0.0171508	32.3874	27.5537
ebi-a-GCST90001520	rs76694877	G	T	-0.3759	0.0492	0.07589	7.955e-07	0.0130326	24.508	27.5537
ebi-a-GCST90001520	rs77594041	T	C	0.9334	0.0065	0.2001	3.31703e-06	0.0115755	21.7357	27.5537
ebi-a-GCST90001520	rs9548748	T	C	0.1603	0.4774	0.03302	1.30599e-06	0.0125254	23.5421	27.5537
ebi-a-GCST90001530	rs10176753	G	A	-0.1561	0.4941	0.03371	3.91201e-06	0.0114275	21.42	41.8002
ebi-a-GCST90001530	rs10458377	G	A	-0.2164	0.8423	0.04679	3.992e-06	0.0113995	21.3668	41.8002
ebi-a-GCST90001530	rs11112649	C	G	-0.1727	0.2984	0.03637	2.20201e-06	0.012009	22.5232	41.8002
ebi-a-GCST90001530	rs112611150	T	C	-0.3141	0.0652	0.06753	3.54797e-06	0.0115282	21.611	41.8002
ebi-a-GCST90001530	rs12736179	T	C	-0.1687	0.3032	0.03599	2.96203e-06	0.011706	21.9482	41.8002
ebi-a-GCST90001530	rs12885009	A	C	-0.1714	0.6873	0.03654	2.92698e-06	0.0117225	21.9794	41.8002
ebi-a-GCST90001530	rs1354106	G	T	-0.4306	0.2237	0.03825	1.71712e-28	0.06395	126.595	41.8002
ebi-a-GCST90001530	rs147643522	C	T	1.28	0.0035	0.2755	3.62502e-06	0.0115029	21.563	41.8002
ebi-a-GCST90001530	rs1800973	A	C	0.3114	0.0806	0.06087	3.45398e-07	0.0139124	26.1434	41.8002
ebi-a-GCST90001530	rs2071473	T	C	-0.2405	0.3892	0.03772	2.298e-10	0.0214451	40.6086	41.8002
ebi-a-GCST90001530	rs7757733	A	G	-0.1533	0.5245	0.03286	3.32797e-06	0.0115968	21.7411	41.8002
ebi-a-GCST90001530	rs78949787	T	C	0.1531	0.5539	0.03336	4.72096e-06	0.0112267	21.0392	41.8002
ebi-a-GCST90001530	rs80032720	A	G	-0.4389	0.0749	0.06992	4.314e-10	0.0207996	39.3604	41.8002
ebi-a-GCST90001530	rs9270591	T	C	0.4161	0.5755	0.03887	5.45632e-26	0.0581821	114.472	41.8002
ebi-a-GCST90001530	rs9271768	G	A	0.3668	0.4372	0.03985	8.9929e-20	0.043678	84.6318	41.8002
ebi-a-GCST90001580	rs10970605	C	G	-0.5822	0.0107	0.1212	1.63501e-06	0.00631829	23.0621	69.6107
ebi-a-GCST90001580	rs112831211	G	T	0.2999	0.0415	0.06287	1.91501e-06	0.0062311	22.7419	69.6107
ebi-a-GCST90001580	rs115451299	C	T	-1.259	0.0018	0.2738	4.39501e-06	0.00579261	21.1322	69.6107
ebi-a-GCST90001580	rs11856889	T	C	-0.1219	0.318	0.02604	2.93197e-06	0.00600238	21.9021	69.6107
ebi-a-GCST90001580	rs13260841	T	C	-0.1335	0.2451	0.02899	4.24405e-06	0.00580963	21.1947	69.6107
ebi-a-GCST90001580	rs139795227	C	A	0.3162	0.0514	0.05876	7.85398e-08	0.00791629	28.9415	69.6107
ebi-a-GCST90001580	rs3829793	G	C	0.1649	0.3147	0.02672	7.587e-10	0.010386	38.0653	69.6107
ebi-a-GCST90001580	rs71632979	G	A	-0.6399	0.2479	0.02726	1.55597e-113	0.131824	550.723	69.6107
ebi-a-GCST90001580	rs71639910	A	G	-0.3061	0.0704	0.04812	2.24698e-10	0.0110274	40.4423	69.6107
ebi-a-GCST90001580	rs77305308	C	T	0.321	0.0324	0.06912	3.52899e-06	0.00590802	21.5558	69.6107
ebi-a-GCST90001580	rs877544	T	A	-0.1205	0.5477	0.02492	1.385e-06	0.0064018	23.3689	69.6107
ebi-a-GCST90001580	rs913678	C	T	-0.1223	0.3387	0.02595	2.54302e-06	0.00608333	22.1993	69.6107
ebi-a-GCST90001618	rs111481219	T	C	-0.2209	0.0775	0.04518	1.05e-06	0.00663324	23.8922	36.0612
ebi-a-GCST90001618	rs117419608	A	G	-0.8376	0.0053	0.1656	4.462e-07	0.0070954	25.5688	36.0612
ebi-a-GCST90001618	rs12627305	A	G	0.3836	0.0225	0.07904	1.26701e-06	0.0065363	23.5408	36.0612
ebi-a-GCST90001618	rs138213638	C	T	1.498	0.0014	0.3269	4.735e-06	0.00583137	20.987	36.0612
ebi-a-GCST90001618	rs1549827	A	T	-0.2226	0.9154	0.04321	2.70801e-07	0.00735853	26.524	36.0612
ebi-a-GCST90001618	rs2181036	C	T	-0.1628	0.4168	0.02568	2.585e-10	0.0111016	40.1676	36.0612
ebi-a-GCST90001618	rs2808067	C	T	0.1218	0.6642	0.02574	2.33099e-06	0.00621565	22.3787	36.0612
ebi-a-GCST90001618	rs3087456	A	G	-0.4355	0.7659	0.02736	3.6166e-55	0.0660943	253.222	36.0612
ebi-a-GCST90001618	rs4949963	A	T	-0.1168	0.3627	0.02526	3.92202e-06	0.00593677	21.3686	36.0612
ebi-a-GCST90001618	rs506151	T	C	-0.4072	0.0201	0.08666	2.711e-06	0.0061295	22.0666	36.0612
ebi-a-GCST90001618	rs59231583	T	G	0.1302	0.7331	0.0273	1.91699e-06	0.0063134	22.7329	36.0612
ebi-a-GCST90001618	rs62029480	T	C	0.4026	0.0237	0.07972	4.64804e-07	0.00707371	25.49	36.0612
ebi-a-GCST90001618	rs6686155	A	C	0.2208	0.0739	0.04689	2.59502e-06	0.00615564	22.1613	36.0612
ebi-a-GCST90001618	rs72779785	G	A	-0.2015	0.1635	0.03253	6.46205e-10	0.010604	38.3477	36.0612
ebi-a-GCST90001618	rs7538103	A	G	-0.1261	0.2811	0.02732	4.048e-06	0.00591574	21.2925	36.0612
ebi-a-GCST90001618	rs75799568	T	C	1.194	0.0021	0.2523	2.298e-06	0.00621703	22.3837	36.0612
ebi-a-GCST90001618	rs76997602	G	A	-0.4158	0.0176	0.08985	3.83698e-06	0.00594647	21.4038	36.0612
ebi-a-GCST90001618	rs78648104	C	T	-0.1621	0.1709	0.03311	1.02e-06	0.00665069	23.9555	36.0612
ebi-a-GCST90001618	rs79684162	T	C	0.4445	0.0169	0.09604	3.81303e-06	0.00594792	21.409	36.0612
ebi-a-GCST90001618	rs9613063	T	C	-0.1428	0.1912	0.03021	2.36597e-06	0.00620254	22.3312	36.0612
ebi-a-GCST90001624	rs12166155	G	C	0.1146	0.3564	0.025	4.69505e-06	0.00583694	21.0013	30.8327
ebi-a-GCST90001624	rs1322067	G	A	-0.1511	0.4173	0.02575	4.75401e-09	0.00952916	34.4137	30.8327
ebi-a-GCST90001624	rs17198888	G	A	-0.2281	0.0802	0.04783	1.92699e-06	0.00631447	22.7304	30.8327
ebi-a-GCST90001624	rs2064600	A	G	-0.3548	0.0295	0.07367	1.52999e-06	0.006439	23.1816	30.8327
ebi-a-GCST90001624	rs3087456	A	G	-0.2926	0.766	0.02777	1.39798e-25	0.0300863	110.957	30.8327
ebi-a-GCST90001624	rs3134968	G	A	0.3737	0.9761	0.07884	2.22602e-06	0.0062384	22.4549	30.8327
ebi-a-GCST90001624	rs55849757	T	C	-0.1129	0.5545	0.02435	3.68799e-06	0.00597073	21.4856	30.8327
ebi-a-GCST90001624	rs6767083	A	C	0.1335	0.2311	0.02844	2.77901e-06	0.00611894	22.0222	30.8327
ebi-a-GCST90001624	rs7150202	T	A	0.1473	0.1707	0.03164	3.32598e-06	0.00601934	21.6616	30.8327
ebi-a-GCST90001624	rs7405251	G	T	-0.1151	0.6014	0.02473	3.35297e-06	0.00601617	21.6501	30.8327
ebi-a-GCST90001624	rs78229126	A	C	0.1603	0.1357	0.03437	3.23102e-06	0.00604108	21.7403	30.8327
ebi-a-GCST90001624	rs9613063	T	C	-0.1553	0.1913	0.03005	2.503e-07	0.00740736	26.6938	30.8327
ebi-a-GCST90001625	rs10052603	G	A	-0.1031	0.5772	0.02216	3.38704e-06	0.00598511	21.634	37.9666
ebi-a-GCST90001625	rs11641185	T	C	-0.2989	0.7744	0.02511	4.5196e-32	0.0379202	141.617	37.9666
ebi-a-GCST90001625	rs149004280	T	C	-0.5593	0.0079	0.119	2.67898e-06	0.00610712	22.0777	37.9666
ebi-a-GCST90001625	rs3104415	C	A	0.1268	0.3819	0.02613	1.28e-06	0.00650767	23.5352	37.9666
ebi-a-GCST90001625	rs6071096	C	T	-0.1051	0.6328	0.02228	2.49098e-06	0.00615172	22.2399	37.9666
ebi-a-GCST90001625	rs7032773	T	C	-0.1199	0.4182	0.02281	1.54999e-07	0.00762718	27.6151	37.9666
ebi-a-GCST90001625	rs79563199	A	C	-0.1399	0.1449	0.03045	4.51596e-06	0.0058374	21.0969	37.9666
ebi-a-GCST90001625	rs7972178	T	G	0.1108	0.6476	0.02265	1.05e-06	0.00661246	23.9167	37.9666
ebi-a-GCST90001626	rs11090233	A	G	-0.11	0.611	0.02271	1.33101e-06	0.00648376	23.4482	33.5849
ebi-a-GCST90001626	rs116253486	C	T	-1.26	0.0015	0.273	4.062e-06	0.00589049	21.2899	33.5849
ebi-a-GCST90001626	rs12610775	G	A	-0.1073	0.4302	0.02271	2.39999e-06	0.00617132	22.3112	33.5849
ebi-a-GCST90001626	rs140410174	T	C	-0.2205	0.0598	0.04729	3.23899e-06	0.0060112	21.7289	33.5849
ebi-a-GCST90001626	rs149004280	T	C	-0.5613	0.0079	0.1224	4.67498e-06	0.00581561	21.0177	33.5849
ebi-a-GCST90001626	rs3087456	A	G	-0.3114	0.7662	0.02551	1.34307e-33	0.0397997	148.927	33.5849
ebi-a-GCST90001626	rs3104414	A	G	0.1367	0.3812	0.02822	1.32501e-06	0.00648483	23.4521	33.5849
ebi-a-GCST90001626	rs4867947	A	C	0.2016	0.0691	0.04384	4.41205e-06	0.00584782	21.1348	33.5849
ebi-a-GCST90001626	rs4906573	C	T	0.1229	0.2399	0.02636	3.25702e-06	0.0060103	21.7256	33.5849
ebi-a-GCST90001626	rs7032773	T	C	-0.1334	0.4182	0.02345	1.392e-08	0.00892144	32.3433	33.5849
ebi-a-GCST90001626	rs7202106	T	C	0.1276	0.7811	0.02709	2.57899e-06	0.00613356	22.1739	33.5849
ebi-a-GCST90001626	rs7972178	T	G	0.1129	0.6476	0.0233	1.30401e-06	0.00648859	23.4657	33.5849
ebi-a-GCST90001797	rs10740344	T	C	-0.1301	0.7394	0.02703	1.52999e-06	0.00640817	23.1537	22.3227
ebi-a-GCST90001797	rs113532966	C	T	0.1937	0.0846	0.04232	4.86598e-06	0.00579837	20.9376	22.3227
ebi-a-GCST90001797	rs118135815	G	A	1.931	0.001	0.4117	2.84001e-06	0.00608716	21.9867	22.3227
ebi-a-GCST90001797	rs147153707	A	G	0.5283	0.0129	0.11	1.64399e-06	0.00638057	23.0533	22.3227
ebi-a-GCST90001797	rs147680281	T	C	2.007	0.0008	0.4386	4.92096e-06	0.00579558	20.9274	22.3227
ebi-a-GCST90001797	rs1785249	T	C	-0.1234	0.38	0.02452	5.08604e-07	0.00700167	25.3132	22.3227
ebi-a-GCST90001797	rs2024568	C	T	-0.118	0.636	0.02501	2.488e-06	0.0061591	22.2482	22.3227
ebi-a-GCST90001797	rs4578504	G	C	-0.1364	0.77	0.02898	2.60801e-06	0.00612951	22.1406	22.3227
ebi-a-GCST90001797	rs61566441	T	C	0.1244	0.2848	0.02693	3.95003e-06	0.00590554	21.3268	22.3227
ebi-a-GCST90001797	rs7007180	G	T	0.1322	0.7354	0.0288	4.60999e-06	0.00583178	21.0589	22.3227
ebi-a-GCST90001797	rs74551235	A	G	-0.2031	0.0899	0.04168	1.15001e-06	0.00656699	23.7314	22.3227
ebi-a-GCST90001797	rs909973	G	A	0.4996	0.0131	0.1065	2.80498e-06	0.00608915	21.994	22.3227
ebi-a-GCST90001801	rs10733309	G	A	0.1574	0.6462	0.03536	9.01e-06	0.010677	19.793	33.7608
ebi-a-GCST90001801	rs11220465	A	G	-0.336	0.0667	0.06884	1.14e-06	0.0128093	23.7971	33.7608
ebi-a-GCST90001801	rs115870915	A	G	-0.6879	0.0133	0.1487	3.99e-06	0.0115219	21.3774	33.7608
ebi-a-GCST90001801	rs11718356	T	C	0.4379	0.0324	0.09858	9.44e-06	0.010633	19.7106	33.7608
ebi-a-GCST90001801	rs11746129	T	C	0.1824	0.2293	0.04026	6.3e-06	0.0110561	20.5035	33.7608
ebi-a-GCST90001801	rs11829119	C	T	0.2724	0.0773	0.06149	9.94e-06	0.0105758	19.6034	33.7608
ebi-a-GCST90001801	rs140684212	T	C	-0.3459	0.0558	0.07629	6.17e-06	0.0110728	20.5349	33.7608
ebi-a-GCST90001801	rs17097461	C	T	0.5008	0.024	0.1123	8.75e-06	0.0107156	19.8653	33.7608
ebi-a-GCST90001801	rs25680	A	G	-0.2854	0.1672	0.04636	9.11e-10	0.0202244	37.8571	33.7608
ebi-a-GCST90001801	rs35574803	C	T	0.9344	0.0564	0.07016	1.08e-38	0.0880972	177.179	33.7608
ebi-a-GCST90001801	rs56237381	A	G	0.5453	0.0294	0.09922	4.44e-08	0.016185	30.1717	33.7608
ebi-a-GCST90001801	rs61927746	C	T	0.4512	0.0291	0.1016	9.43e-06	0.0106277	19.7005	33.7608
ebi-a-GCST90001801	rs72645230	G	C	-0.3093	0.0959	0.05807	1.13e-07	0.0152168	28.3389	33.7608
ebi-a-GCST90001801	rs76894736	G	T	0.485	0.0259	0.106	5.04e-06	0.0112739	20.9121	33.7608
ebi-a-GCST90001801	rs76929865	C	A	0.5929	0.0245	0.1139	2.16e-07	0.0145439	27.0671	33.7608
ebi-a-GCST90001801	rs76929865	C	A	0.5929	0.0245	0.1139	2.15899e-07	0.0145439	27.0671	55.5092
ebi-a-GCST90001808	rs11086984	T	C	0.2761	0.1514	0.03467	2.23306e-15	0.0170464	63.3852	65.7427
ebi-a-GCST90001808	rs115383596	C	T	0.3216	0.0332	0.0697	4.09204e-06	0.00578789	21.2779	65.7427
ebi-a-GCST90001808	rs115933247	T	C	0.5117	0.015	0.1095	3.07199e-06	0.00593597	21.8255	65.7427
ebi-a-GCST90001808	rs12129123	T	C	0.1494	0.222	0.03066	1.14201e-06	0.00645091	23.7312	65.7427
ebi-a-GCST90001808	rs12495781	C	T	-0.1176	0.4044	0.02554	4.29596e-06	0.00576418	21.1902	65.7427
ebi-a-GCST90001808	rs12727962	G	C	-0.3609	0.0246	0.07818	4.05397e-06	0.00579341	21.2983	65.7427
ebi-a-GCST90001808	rs141876897	A	T	0.7649	0.0053	0.1658	4.07596e-06	0.00578622	21.2717	65.7427
ebi-a-GCST90001808	rs143164248	A	G	0.2346	0.0632	0.05074	3.913e-06	0.00581164	21.3657	65.7427
ebi-a-GCST90001808	rs144642376	G	A	0.2781	0.0718	0.0492	1.692e-08	0.00866102	31.9326	65.7427
ebi-a-GCST90001808	rs147714617	T	C	0.299	0.1224	0.03747	1.93419e-15	0.0171141	63.6411	65.7427
ebi-a-GCST90001808	rs162076	A	G	-0.1635	0.555	0.02512	8.51726e-11	0.0114517	42.3408	65.7427
ebi-a-GCST90001808	rs1801274	G	A	-0.2933	0.325	0.02635	2.48313e-28	0.0327694	123.83	65.7427
ebi-a-GCST90001808	rs1883832	C	T	-0.5853	0.6318	0.02439	2.5293e-118	0.13605	575.567	65.7427
ebi-a-GCST90001808	rs25680	A	G	-0.3147	0.1671	0.03313	3.75837e-21	0.0240791	90.1806	65.7427
ebi-a-GCST90001808	rs34101571	A	G	-0.5359	0.0239	0.07974	2.09701e-11	0.0122	45.1417	65.7427
ebi-a-GCST90001808	rs34139704	C	T	-0.1949	0.0932	0.04227	4.12601e-06	0.00577985	21.2482	65.7427
ebi-a-GCST90001808	rs35574803	C	T	0.6995	0.0562	0.05313	1.02e-38	0.0452542	173.244	65.7427
ebi-a-GCST90001808	rs4810496	A	G	-0.1443	0.2246	0.02993	1.49001e-06	0.00631601	23.2317	65.7427
ebi-a-GCST90001808	rs61927692	T	C	0.3665	0.0253	0.07867	3.298e-06	0.00589977	21.6916	65.7427
ebi-a-GCST90001808	rs73030401	G	A	0.828	0.0046	0.1759	2.613e-06	0.00602255	22.1458	65.7427
ebi-a-GCST90001808	rs75918255	A	G	0.478	0.035	0.06777	2.09218e-12	0.0134211	49.7214	65.7427
ebi-a-GCST90001808	rs76929865	C	A	0.4499	0.0223	0.08672	2.238e-07	0.00730607	26.9002	65.7427
ebi-a-GCST90001808	rs973446	G	C	-0.1902	0.1313	0.03675	2.40497e-07	0.0072713	26.7713	65.7427
ebi-a-GCST90001808	rs9989924	C	T	0.1323	0.6669	0.02651	6.35507e-07	0.00676437	24.8922	65.7427
ebi-a-GCST90001960	rs112393619	A	C	0.2336	0.0704	0.05083	4.49604e-06	0.00718113	21.1061	24.7894
ebi-a-GCST90001960	rs118110714	A	G	1.094	0.0031	0.2367	3.93604e-06	0.00726256	21.3472	24.7894
ebi-a-GCST90001960	rs12095517	C	T	-0.1496	0.6858	0.02874	2.066e-07	0.00919381	27.0765	24.7894
ebi-a-GCST90001960	rs16860924	C	T	0.3647	0.0281	0.07944	4.596e-06	0.00716616	21.0618	24.7894
ebi-a-GCST90001960	rs61839660	T	C	0.386	0.0575	0.0569	1.41808e-11	0.0155159	45.9888	24.7894
ebi-a-GCST90001960	rs661825	G	C	-0.1259	0.5034	0.02651	2.142e-06	0.00766492	22.539	24.7894
ebi-a-GCST90001960	rs71673415	T	C	-0.64	0.0087	0.1386	4.04297e-06	0.00724921	21.3077	24.7894
ebi-a-GCST90001960	rs77506115	A	G	0.3034	0.0457	0.0659	4.32902e-06	0.0072067	21.1818	24.7894
ebi-a-GCST90001960	rs79647440	T	C	-3.824	0.0005	0.8155	2.87098e-06	0.00747389	21.973	24.7894
ebi-a-GCST90001960	rs80020399	T	C	0.3067	0.0514	0.06218	8.54791e-07	0.00826304	24.3124	24.7894
ebi-a-GCST90001962	rs115939244	G	A	-0.1924	0.1485	0.03749	3.04502e-07	0.00893916	26.3197	23.8297
ebi-a-GCST90001962	rs4632330	G	C	-0.1303	0.676	0.02804	3.53704e-06	0.00734091	21.5792	23.8297
ebi-a-GCST90001962	rs7535297	G	C	-0.2251	0.0846	0.04633	1.238e-06	0.00801949	23.59	23.8297
ebi-a-GCST90001969	rs1006368	T	C	0.389	0.1224	0.04003	5.07809e-22	0.0294422	94.3733	28.9897
ebi-a-GCST90001969	rs10919543	G	A	-0.1509	0.5475	0.02717	3.03403e-08	0.00981156	30.8262	28.9897
ebi-a-GCST90001969	rs117893932	G	A	0.2818	0.0501	0.06153	4.83704e-06	0.00669287	20.9618	28.9897
ebi-a-GCST90001969	rs12425743	G	A	0.8813	0.0055	0.1825	1.43199e-06	0.00743535	23.3047	28.9897
ebi-a-GCST90001969	rs12542554	T	C	0.2057	0.1031	0.04354	2.40298e-06	0.00711885	22.3055	28.9897
ebi-a-GCST90001969	rs145419574	T	C	1.098	0.0029	0.2386	4.30002e-06	0.00675679	21.1634	28.9897
ebi-a-GCST90001969	rs16970975	A	G	-0.1698	0.1659	0.03597	2.44698e-06	0.00710751	22.2698	28.9897
ebi-a-GCST90001969	rs1735091	T	C	-0.1744	0.8614	0.03795	4.49697e-06	0.00673836	21.1052	28.9897
ebi-a-GCST90001969	rs2068330	G	C	-0.1222	0.4844	0.02663	4.64997e-06	0.00671882	21.0436	28.9897
ebi-a-GCST90001969	rs2774933	A	G	0.1363	0.3455	0.0281	1.29799e-06	0.00750119	23.5126	28.9897
ebi-a-GCST90001969	rs55708007	G	C	0.3112	0.0448	0.0648	1.646e-06	0.00735435	23.0489	28.9897
ebi-a-GCST90001969	rs73112545	T	C	-0.139	0.2795	0.02933	2.24202e-06	0.00716315	22.4453	28.9897
ebi-a-GCST90001969	rs79678187	C	G	-0.1634	0.1918	0.0336	1.20901e-06	0.00753979	23.6345	28.9897
ebi-a-GCST90001969	rs9912354	T	C	0.1606	0.5254	0.02681	2.34498e-09	0.0113957	35.8607	28.9897
ebi-a-GCST90001994	rs115232009	G	T	1.535	0.0017	0.325	2.43103e-06	0.0061754	22.295	49.0289
ebi-a-GCST90001994	rs117379843	G	C	0.3719	0.027	0.07579	9.69505e-07	0.0066624	24.065	49.0289
ebi-a-GCST90001994	rs144126567	G	C	0.5108	0.1735	0.03154	5.50554e-57	0.0680863	262.142	49.0289
ebi-a-GCST90001994	rs147571616	A	T	-1.407	0.0017	0.3002	2.87098e-06	0.00608167	21.9546	49.0289
ebi-a-GCST90001994	rs35579164	C	G	0.3663	0.0249	0.07954	4.27396e-06	0.00587287	21.1963	49.0289
ebi-a-GCST90001994	rs4648363	T	C	-0.1302	0.3609	0.0257	4.30002e-07	0.00709851	25.6516	49.0289
ebi-a-GCST90001994	rs61847551	G	A	0.1931	0.0971	0.04202	4.47899e-06	0.00584805	21.1062	49.0289
ebi-a-GCST90001994	rs6813694	C	A	-0.844	0.9954	0.1784	2.32001e-06	0.00619586	22.3693	49.0289
ebi-a-GCST90001994	rs876036	C	T	0.1655	0.2589	0.02824	5.06699e-09	0.00947626	34.3261	49.0289
ebi-a-GCST90001994	rs9823718	G	C	-0.2149	0.1319	0.03622	3.24198e-09	0.00971055	35.1831	49.0289
ebi-a-GCST90002014	rs115044799	G	T	-0.4754	0.0221	0.09743	1.12401e-06	0.00822741	23.792	38.7709
ebi-a-GCST90002014	rs115100307	C	T	0.5864	0.0132	0.1239	2.34601e-06	0.00774439	22.3843	38.7709
ebi-a-GCST90002014	rs138016528	A	C	0.4089	0.0249	0.08915	4.68198e-06	0.00727676	21.0227	38.7709
ebi-a-GCST90002014	rs139258218	C	T	-0.4071	0.0275	0.08609	2.36701e-06	0.00773115	22.3457	38.7709
ebi-a-GCST90002014	rs16827093	T	C	0.2252	0.1064	0.04467	4.88495e-07	0.00877797	25.3982	38.7709
ebi-a-GCST90002014	rs2011807	T	C	-0.1745	0.1761	0.03705	2.58297e-06	0.00766988	22.1672	38.7709
ebi-a-GCST90002014	rs35587265	G	A	-0.4732	0.0624	0.05907	1.63983e-15	0.0218711	64.1288	38.7709
ebi-a-GCST90002014	rs61802333	T	G	0.3125	0.4627	0.02782	1.12902e-28	0.0421132	126.091	38.7709
ebi-a-GCST90002014	rs61896808	T	C	0.8414	0.0057	0.1823	4.09204e-06	0.00736781	21.2877	38.7709
ebi-a-GCST90002014	rs6687275	G	T	0.2327	0.2742	0.03137	1.55812e-13	0.018812	54.9871	38.7709
ebi-a-GCST90002014	rs969808	T	C	-0.2698	0.9308	0.05639	1.79498e-06	0.00791312	22.8758	38.7709
ebi-a-GCST90002049	rs111704828	T	C	-0.5854	0.0226	0.1236	2.374e-06	0.0140866	22.4034	22.9643
ebi-a-GCST90002049	rs139648605	G	A	0.3404	0.0682	0.07249	2.88403e-06	0.0138505	22.0226	22.9643
ebi-a-GCST90002049	rs142164490	A	T	-1.008	0.0099	0.1949	2.60399e-07	0.0167518	26.7143	22.9643
ebi-a-GCST90002049	rs145290654	A	G	0.6077	0.0204	0.1319	4.38904e-06	0.01334	21.2	22.9643
ebi-a-GCST90002049	rs76204403	A	G	-0.8701	0.0096	0.1823	1.986e-06	0.0143024	22.7516	22.9643
ebi-a-GCST90002049	rs79805545	C	T	0.5593	0.0255	0.1176	2.14102e-06	0.0142024	22.5903	22.9643
ebi-a-GCST90002049	rs9566131	T	G	0.2539	0.1436	0.05283	1.68101e-06	0.0144985	23.068	22.9643
ebi-a-GCST90002065	rs117153869	T	G	-0.6	0.0134	0.121	7.54606e-07	0.00919337	24.5699	23.7966
ebi-a-GCST90002065	rs12223055	C	G	0.1371	0.3249	0.02875	1.96902e-06	0.00850829	22.7233	23.7966
ebi-a-GCST90002065	rs142122078	A	G	-0.856	0.0066	0.1722	7.12394e-07	0.00923856	24.6918	23.7966
ebi-a-GCST90002065	rs147763768	A	G	0.3722	0.0434	0.06802	4.86295e-08	0.0111726	29.9193	23.7966
ebi-a-GCST90002065	rs1543082	C	A	-0.1663	0.8053	0.03501	2.139e-06	0.00844252	22.5461	23.7966
ebi-a-GCST90002065	rs184800017	A	G	1.07	0.0038	0.2217	1.46599e-06	0.00871344	23.276	23.7966
ebi-a-GCST90002065	rs72852573	C	T	-0.4493	0.0206	0.09801	4.76003e-06	0.00786784	20.9993	23.7966
ebi-a-GCST90002065	rs79998393	A	C	1.515	0.0017	0.3255	3.42003e-06	0.00810852	21.6469	23.7966
ebi-a-GCST90002078	rs114254337	A	G	-0.5249	0.013	0.1141	4.42904e-06	0.00675459	21.1496	36.9566
ebi-a-GCST90002078	rs12286701	C	T	0.2694	0.0575	0.05633	1.81999e-06	0.00729618	22.8579	36.9566
ebi-a-GCST90002078	rs12788263	A	C	1.117	0.0031	0.2412	3.81197e-06	0.00684431	21.4325	36.9566
ebi-a-GCST90002078	rs137910312	A	G	-0.4232	0.0286	0.08297	3.58303e-07	0.00829075	25.9998	36.9566
ebi-a-GCST90002078	rs1444301	C	T	0.1773	0.1536	0.03745	2.30202e-06	0.00715085	22.3993	36.9566
ebi-a-GCST90002078	rs17346868	C	T	-0.3566	0.0357	0.07271	9.86302e-07	0.00766992	24.0378	36.9566
ebi-a-GCST90002078	rs2236947	A	C	0.1811	0.6173	0.02845	2.24202e-10	0.0128533	40.4942	36.9566
ebi-a-GCST90002078	rs3774304	G	C	0.1288	0.6441	0.02803	4.492e-06	0.00673921	21.1012	36.9566
ebi-a-GCST90002078	rs42031	T	A	-0.2389	0.2529	0.03042	5.55009e-15	0.0194335	61.636	36.9566
ebi-a-GCST90002078	rs445	T	C	0.4371	0.1965	0.03249	3.83972e-40	0.0549631	180.877	36.9566
ebi-a-GCST90002078	rs4808397	A	G	-0.1809	0.84	0.03622	6.23893e-07	0.00795194	24.9288	36.9566
ebi-a-GCST90002078	rs56200756	C	T	-0.2272	0.0773	0.04886	3.459e-06	0.00690022	21.6088	36.9566
ebi-a-GCST90002078	rs58700409	T	C	0.1565	0.2288	0.03195	1.009e-06	0.00765089	23.9777	36.9566
ebi-a-GCST90002078	rs75752883	C	T	-0.5049	0.0138	0.1104	4.94094e-06	0.00667612	20.9023	36.9566
ebi-a-GCST90002078	rs9567796	G	C	0.1791	0.1322	0.03912	4.88596e-06	0.00669019	20.9466	36.9566
ebi-a-GCST90002094	rs12073174	G	A	0.1809	0.4904	0.03701	1.12699e-06	0.0149893	23.8608	36.9861
ebi-a-GCST90002094	rs142164490	A	T	-0.9332	0.0099	0.1964	2.20902e-06	0.0141764	22.5483	36.9861
ebi-a-GCST90002094	rs146739860	G	A	-0.7107	0.0159	0.1485	1.86599e-06	0.014379	22.8753	36.9861
ebi-a-GCST90002094	rs148428675	T	C	-1.271	0.0038	0.2748	4.08103e-06	0.0134425	21.3651	36.9861
ebi-a-GCST90002094	rs17157063	C	A	-0.7737	0.0134	0.1604	1.539e-06	0.0146032	23.2372	36.9861
ebi-a-GCST90002094	rs1801274	G	A	0.461	0.3309	0.03828	5.236e-32	0.0845641	144.845	36.9861
ebi-a-GCST90002094	rs35417041	T	C	-0.2485	0.1697	0.04828	2.99999e-07	0.016594	26.4585	36.9861
ebi-a-GCST90002094	rs62032592	A	G	-0.3321	0.0803	0.06799	1.14599e-06	0.0149692	23.8284	36.9861
ebi-a-GCST90002094	rs72835003	C	T	-0.5816	0.0252	0.119	1.13501e-06	0.0149864	23.8562	36.9861
ebi-a-GCST90002120	rs11121500	G	A	-0.22	0.0906	0.04802	4.83203e-06	0.00713687	20.9751	27.6017
ebi-a-GCST90002120	rs12537451	T	C	-0.2163	0.0966	0.04538	1.97802e-06	0.00772032	22.7032	27.6017
ebi-a-GCST90002120	rs143440491	T	C	-0.3393	0.0384	0.07232	2.82397e-06	0.00748181	21.9965	27.6017
ebi-a-GCST90002120	rs147279479	A	G	-0.3424	0.036	0.07343	3.26498e-06	0.00739121	21.7282	27.6017
ebi-a-GCST90002120	rs189927142	C	T	-0.3979	0.0313	0.08086	9.10395e-07	0.00822453	24.1982	27.6017
ebi-a-GCST90002120	rs56262516	A	G	0.23	0.2757	0.03381	1.23509e-11	0.015601	46.2453	27.6017
ebi-a-GCST90002120	rs6139531	C	G	-0.1646	0.1938	0.03506	2.78202e-06	0.00749182	22.0261	27.6017
ebi-a-GCST90002120	rs62034403	C	A	0.1868	0.167	0.03682	4.142e-07	0.0087376	25.721	27.6017
ebi-a-GCST90002120	rs7134487	A	G	-0.4048	0.0318	0.07894	3.11501e-07	0.00892504	26.2778	27.6017
ebi-a-GCST90002120	rs7425430	G	A	-0.2188	0.2317	0.03213	1.18495e-11	0.0156332	46.3421	27.6017
ebi-a-GCST90002120	rs78689026	A	G	-0.1918	0.1709	0.03989	1.59599e-06	0.00785527	23.1032	27.6017
ebi-a-GCST90002120	rs9263601	C	T	0.1763	0.4483	0.02994	4.30903e-09	0.0117352	34.65	27.6017
ebi-a-GCST90002120	rs9998963	T	A	-0.1626	0.2058	0.034	1.80701e-06	0.00777163	22.8552	27.6017

## Sheet: Table S4
Table S4. Heterogeneity and pleiotropy tests of the causal effects of COVID-19 on HER-positive breast cancer.
Exposure	Outcome	Heterogeneity		MR-Egger regression			MR-PRESSO
		Q value	P	Intercept	SE	P	P
SARS-CoV-2 infection	HER positive breast cancer	14.2537	0.284802	-0.0123029	0.0153102	0.438664	0.271
Hospitalized COVID-19	HER positive breast cancer	33.5283	0.180191	-0.0086216	0.010854	0.434197	0.217
Critically ill COVID-19	HER positive breast cancer	25.0014	0.462295	-0.00570321	0.0101798	0.580502	0.539

## Sheet: Table S5
Table S5. Heterogeneity and pleiotropy tests of the causal effects of critically ill COVID-19 on immune cells.
Exposure	Outcome	Heterogeneity		MR-Egger regression			MR-PRESSO
		Q value	P	Intercept	SE	P	P
Critically ill COVID-19	IgD- CD27- AC	16.4741	0.924113	0.0172304	0.0119136	0.16052	0.929
Critically ill COVID-19	Plasmacytoid DC AC	25.4205	0.495285	0.00553662	0.0113975	0.631356	0.516
Critically ill COVID-19	CD25hi CD45RA- CD4 not Treg %CD4+	24.8217	0.529085	-0.0140753	0.0120714	0.254617	0.521
Critically ill COVID-19	CD25hi CD45RA- CD4 not Treg %T cell	26.2179	0.451179	-0.0162656	0.0120646	0.189679	0.421
Critically ill COVID-19	CD33br HLA DR+ AC	29.4408	0.291421	-0.020514	0.0161889	0.216775	0.349
Critically ill COVID-19	CD33br HLA DR+ CD14- AC	28.1863	0.349355	-0.0170787	0.0162058	0.302023	0.356
Critically ill COVID-19	CD33br HLA DR+ CD14dim AC	27.8832	0.36423	-0.0244637	0.0155504	0.128246	0.376
Critically ill COVID-19	Mo MDSC AC	18.4043	0.860574	-0.00835918	0.0156616	0.598238	0.862
Critically ill COVID-19	CD14+ CD16+ monocyte AC	20.1036	0.786622	0.00564708	0.0117552	0.635128	0.819
Critically ill COVID-19	HLA DR+ T cell AC	19.1568	0.82974	-0.00844479	0.0115239	0.470491	0.811
Critically ill COVID-19	HLA DR+ CD4+ AC	20.1764	0.783126	-0.0111221	0.011499	0.342699	0.717
Critically ill COVID-19	HLA DR+ CD4+ %T cell	19.696	0.805741	-0.0137191	0.0102746	0.193827	0.789
Critically ill COVID-19	HLA DR+ CD4+ %lymphocyte	18.0952	0.872284	-0.0160565	0.0105685	0.141238	0.845
Critically ill COVID-19	CD27 on CD20- CD38-	27.9242	0.362201	0.0113089	0.0116449	0.340781	0.43
Critically ill COVID-19	CD27 on IgD+ CD38- unsw mem	30.9537	0.229999	0.00186255	0.0178153	0.917569	0.258
Critically ill COVID-19	CD27 on sw mem	26.5899	0.431073	-0.00121996	0.0120906	0.920434	0.454
Critically ill COVID-19	CD25 on CD4+	25.3167	0.501108	-0.0073732	0.0126423	0.564972	0.524
Critically ill COVID-19	CD25 on CD28+ CD4+	5.71516	0.679104	-0.0134401	0.0186204	0.493819	0.71
Critically ill COVID-19	FSC-A on NK	21.2915	0.726765	-0.023055	0.0125109	0.0772479	0.704
Critically ill COVID-19	CX3CR1 on CD14- CD16-	21.3173	0.725408	-0.00608423	0.0116024	0.604623	0.657
Critically ill COVID-19	CCR2 on CD62L+ myeloid DC	31.955	0.194613	0.00285135	0.0148131	0.848915	0.227
Critically ill COVID-19	CD45 on Mo MDSC	21.4491	0.718427	-0.0130867	0.0170625	0.450273	0.753
Critically ill COVID-19	CD4 on CD39+ resting Treg	19.8741	0.797484	0.00310527	0.0128184	0.810561	0.82
Critically ill COVID-19	SSC-A on granulocyte	24.7316	0.534209	-0.003493	0.0125623	0.783258	0.553
Critically ill COVID-19	CD11b on Mo MDSC	21.9556	0.691124	0.0184256	0.0171561	0.293081	0.722
Critically ill COVID-19	CD8 on CD28- CD8br	24.4995	0.547428	-0.0147979	0.0129	0.26219	0.547

## Sheet: Table S6
Table S6. Heterogeneity and pleiotropy tests of the causal effects of HER positive breast cancer on Critically ill COVID-19.
Exposure	Outcome	Heterogeneity		MR-Egger regression			MR-PRESSO
		Q value	P	Intercept	SE	P	P
CD25hi CD45RA- CD4 not Treg %CD4+	Critically ill COVID-19	18.1105	0.112377	0.00157888	0.0186613	0.934094	0.287
CD25hi CD45RA- CD4 not Treg %T cell	Critically ill COVID-19	12.4953	0.327586	-0.0130448	0.0152343	0.411892	0.484
CD33br HLA DR+ AC	Critically ill COVID-19	21.7283	0.11513	0.0041865	0.0125484	0.743605	0.143
CD33br HLA DR+ CD14- AC	Critically ill COVID-19	17.2313	0.244061	0.000660835	0.0121574	0.957478	0.276
CD33br HLA DR+ CD14dim AC	Critically ill COVID-19	11.5593	0.39766	-0.0212215	0.0146345	0.177659	0.318
Mo MDSC AC	Critically ill COVID-19	23.4822	0.0362406	0.0154075	0.0199749	0.455426	0.066
CD14+ CD16+ monocyte AC	Critically ill COVID-19	2.34159	0.968709	-0.00571426	0.018178	0.762417	0.934
HLA DR+ T cell AC	Critically ill COVID-19	17.4652	0.423302	-0.00150825	0.0122841	0.90381	0.518
HLA DR+ CD4+ AC	Critically ill COVID-19	11.4876	0.243762	-0.00141164	0.0259769	0.957995	0.356
HLA DR+ CD4+ %T cell	Critically ill COVID-19	5.17997	0.638011	-0.0350172	0.0234168	0.185442	0.61
HLA DR+ CD4+ %lymphocyte	Critically ill COVID-19	2.76515	0.99348	-0.00948003	0.0186249	0.621796	0.994
CD27 on CD20- CD38-	Critically ill COVID-19	8.00388	0.628458	0.0204917	0.0133535	0.159262	0.606
CD27 on IgD+ CD38- unsw mem	Critically ill COVID-19	15.9221	0.721447	-0.000508286	0.0165675	0.975845	0.74
CD27 on sw mem	Critically ill COVID-19	12.7659	0.120163	-0.0251452	0.0230694	0.311815	0.337
CD25 on CD4+	Critically ill COVID-19	13.1562	0.21507	0.0102562	0.0171744	0.565106	0.268
FSC-A on NK	Critically ill COVID-19	3.50783	0.476688	0.0259014	0.0181062	0.247938	0.706
CX3CR1 on CD14- CD16-	Critically ill COVID-19	11.6433	0.309636	0.0307669	0.0345185	0.395963	0.336
CCR2 on CD62L+ myeloid DC	Critically ill COVID-19	4.9101	0.426951	0.00358872	0.054564	0.950716	0.405
CD45 on Mo MDSC	Critically ill COVID-19	2.19138	0.901283	0.00719992	0.0382747	0.858185	0.946
CD4 on CD39+ resting Treg	Critically ill COVID-19	9.97679	0.532476	-0.0365578	0.0184661	0.0759075	0.448
SSC-A on granulocyte	Critically ill COVID-19	5.71506	0.573386	0.00548723	0.0204964	0.797883	0.634
CD11b on Mo MDSC	Critically ill COVID-19	17.932	0.056121	-0.129891	0.0641807	0.0736639	0.039
CD8 on CD28- CD8br	Critically ill COVID-19	11.2058	0.593585	-0.00270048	0.0207258	0.898491	0.667
Plasmacytoid DC AC	Critically ill COVID-19	7.3285	0.771892	0.0281317	0.0274402	0.329428	0.788
IgD- CD27- AC	Critically ill COVID-19	9.84303	0.706718	-0.0139427	0.0124152	0.283389	0.707
